# Supplementary material for: N-Cyclo­hexyl-N-ethyl­benzene­sulfonamide
Source: Acta Crystallogr Sect E Struct Rep Online. 2009 Oct 28;65(Pt 11):o2867. doi: 10.1107/S1600536809044006 (PMC2971250; doi:10.1107/S1600536809044006)
Supplement: Supplementary file 2 [file e-65-o2867-Isup2.hkl]

# 
# h,k,l, Fc-squared, Fo-squared, sigma(Fo-squared) and status flag 
# 
data_I
_shelx_title ' ZHR4 in P2(1)/c' 
_shelx_refln_list_code          4 
_shelx_F_calc_maximum      329.47 
_exptl_crystal_F_000      1152.00 
_reflns_d_resolution_high  0.7487 
 
loop_ 
 _symmetry_equiv_pos_as_xyz 
 'x, y, z' 
 '-x, y+1/2, -z+1/2' 
 '-x, -y, -z' 
 'x, -y-1/2, z-1/2' 
 
_cell_length_a    18.1950 
_cell_length_b    12.9799 
_cell_length_c    12.7327 
_cell_angle_alpha  90.000 
_cell_angle_beta  108.587 
_cell_angle_gamma  90.000 
 
_shelx_F_squared_multiplier     1.000 
 
loop_ 
 _refln_index_h 
 _refln_index_k 
 _refln_index_l 
 _refln_F_squared_calc 
 _refln_F_squared_meas 
 _refln_F_squared_sigma 
 _refln_observed_status 
   1   0   0      229.62       -0.15      0.62 o 
   3   0   0      179.87      141.86      5.61 o 
   4   0   0     1054.28     1167.72     19.87 o 
   5   0   0      148.33      124.15      7.73 o 
   6   0   0      950.68     1071.76     20.86 o 
   7   0   0      588.68      600.15     17.58 o 
   8   0   0    19597.60    19103.18    311.17 o 
   9   0   0     1190.97     1165.27     30.68 o 
  10   0   0      889.22      871.98     32.03 o 
  11   0   0        2.17       12.76     11.97 o 
  12   0   0      148.35      168.99     18.42 o 
  13   0   0      823.28      940.14     37.40 o 
  14   0   0      974.79     1034.67     57.37 o 
  15   0   0       51.20       52.34     25.16 o 
  16   0   0       54.93       54.69     25.79 o 
  17   0   0      121.71      162.56     33.41 o 
  18   0   0       12.20       43.11     26.90 o 
  19   0   0       25.99       33.77     41.65 o 
  20   0   0      113.21       91.18     49.87 o 
  21   0   0      206.27      274.90     60.90 o 
  22   0   0       46.71       35.35     49.98 o 
   2   1   0     7805.29     8296.66    109.39 o 
   3   1   0      215.88      196.99      5.19 o 
   4   1   0     9032.68     9398.77     81.19 o 
   5   1   0      908.66      896.34     13.15 o 
   6   1   0     5382.47     5366.96     52.38 o 
   7   1   0      566.08      495.59     12.17 o 
   8   1   0     1525.25     1416.86     22.25 o 
   9   1   0      367.23      389.96     12.50 o 
  10   1   0     2569.87     2676.03     44.87 o 
  11   1   0      710.82      688.53     21.11 o 
  12   1   0     1322.11     1345.42     30.60 o 
  13   1   0        1.18       -1.62      9.32 o 
  14   1   0      652.44      697.63     28.75 o 
  15   1   0      298.84      398.09     21.99 o 
  16   1   0     1381.18     1252.90     51.93 o 
  17   1   0       26.09       58.32     22.84 o 
  18   1   0      129.75      156.88     27.21 o 
  19   1   0      140.65      122.14     27.90 o 
  20   1   0      255.97      266.73     35.30 o 
  21   1   0        7.48       33.73     33.84 o 
  22   1   0       44.07       -4.78     49.19 o 
   0   2   0    24396.68    24955.13    320.57 o 
   1   2   0      180.77      189.19      3.88 o 
   2   2   0    10985.93    11100.63    102.76 o 
   3   2   0       77.71       84.85      4.53 o 
   4   2   0   108552.32   107721.60    966.57 o 
   5   2   0       16.41       11.75      4.53 o 
   6   2   0      788.12     1013.62     15.78 o 
   7   2   0      472.74      471.17     12.04 o 
   8   2   0     1850.52     2014.83     28.21 o 
   9   2   0      510.24      514.61     16.91 o 
  10   2   0      925.29      994.15     26.37 o 
  11   2   0       29.87       32.21     10.10 o 
  12   2   0      492.61      465.72     20.76 o 
  13   2   0      305.08      311.17     14.13 o 
  14   2   0      260.97      291.13     19.84 o 
  15   2   0       85.58       82.58     17.74 o 
  16   2   0       24.88       -0.78     18.06 o 
  17   2   0      160.87      166.59     26.25 o 
  18   2   0       21.54       41.49     22.20 o 
  19   2   0        5.35        7.93     21.80 o 
  20   2   0        5.40       32.13     25.93 o 
  21   2   0       25.42        3.20     46.04 o 
  22   2   0        6.20        1.71     31.96 o 
   1   3   0     4793.24     4657.08     43.65 o 
   2   3   0      884.23      945.99     12.24 o 
   3   3   0      486.32      478.18      9.71 o 
   4   3   0    12965.20    13558.25    126.85 o 
   5   3   0       25.66       33.03      5.04 o 
   6   3   0     2754.25     2922.97     35.28 o 
   7   3   0      110.45      123.63      8.51 o 
   8   3   0       69.87       73.28      9.51 o 
   9   3   0      201.40      214.81     12.24 o 
  10   3   0      248.95      239.00     16.81 o 
  11   3   0      131.19      130.85     16.10 o 
  12   3   0      691.37      711.68     31.94 o 
  13   3   0       15.18       17.75     10.99 o 
  14   3   0      326.45      307.29     24.28 o 
  15   3   0      311.04      306.71     28.78 o 
  16   3   0      232.24      231.96     27.51 o 
  17   3   0        0.38       -4.37     19.53 o 
  18   3   0       31.14       74.86     23.73 o 
  19   3   0        0.07       19.25     22.49 o 
  20   3   0       12.32       20.32     35.85 o 
  21   3   0        5.02       11.86     30.41 o 
  22   3   0        1.20       17.41     34.55 o 
   0   4   0      373.90      388.23     14.07 o 
   1   4   0      633.06      589.31     10.15 o 
   2   4   0     1338.78     1379.06     16.94 o 
   3   4   0     1302.31     1231.28     15.88 o 
   4   4   0        6.29       -1.18      3.86 o 
   5   4   0        9.77        4.12      5.14 o 
   6   4   0     3739.52     4009.97     50.78 o 
   7   4   0        6.60       15.84      6.86 o 
   8   4   0     4389.87     4746.59     73.95 o 
   9   4   0       24.59       30.68     10.32 o 
  10   4   0       59.20       89.85     12.71 o 
  11   4   0       19.01       20.50     10.17 o 
  12   4   0       84.46       60.46     12.40 o 
  13   4   0       38.77       35.38     12.34 o 
  14   4   0        7.55        0.83     13.86 o 
  15   4   0      159.52      134.64     24.16 o 
  16   4   0       18.65       -6.97     17.73 o 
  17   4   0        1.31      -11.97     18.12 o 
  18   4   0       13.50       -7.24     28.81 o 
  19   4   0       63.96       68.70     26.46 o 
  20   4   0      220.15      268.47     44.58 o 
  21   4   0        0.29      -14.63     31.17 o 
  22   4   0        0.84      -13.71     33.59 o 
   1   5   0       56.05       72.12      4.98 o 
   2   5   0     4873.35     5521.94     53.56 o 
   3   5   0     1317.65     1294.86     18.81 o 
   4   5   0      595.21      635.22     14.75 o 
   5   5   0      406.61      360.85     12.93 o 
   6   5   0     1090.40     1161.54     28.39 o 
   7   5   0        0.16       -2.75      7.44 o 
   8   5   0     2009.06     2002.37     39.47 o 
   9   5   0        4.10       -0.85      9.99 o 
  10   5   0       15.50        4.57     10.50 o 
  11   5   0        0.06      -13.94     13.94 o 
  12   5   0       73.21       50.64     12.55 o 
  13   5   0      210.23      245.65     18.04 o 
  14   5   0       36.36       20.42     15.92 o 
  15   5   0        0.70        1.28     17.87 o 
  16   5   0      100.88      130.97     25.27 o 
  17   5   0       10.49       17.09     20.60 o 
  18   5   0       11.81       -1.75     22.18 o 
  19   5   0        1.89       -7.65     23.67 o 
  20   5   0        6.18       -0.94     29.09 o 
  21   5   0        1.31      -23.03     33.15 o 
  22   5   0        4.60       17.63     35.58 o 
   0   6   0    12483.83    13593.62    204.03 o 
   1   6   0      109.31      116.42      7.58 o 
   2   6   0      105.56       95.94      6.41 o 
   3   6   0        1.17        6.63      7.32 o 
   4   6   0      413.96      334.16     13.11 o 
   5   6   0       92.13       89.16      9.17 o 
   6   6   0        2.22       10.26      7.52 o 
   7   6   0      241.41      219.79      8.89 o 
   8   6   0     1259.73     1194.55     29.62 o 
   9   6   0       21.74       18.25     11.65 o 
  10   6   0       26.57       35.25     12.71 o 
  11   6   0       43.65       52.55     13.79 o 
  12   6   0        5.47        5.78     13.12 o 
  13   6   0      543.21      547.49     29.48 o 
  14   6   0      160.47      134.73     24.74 o 
  15   6   0       29.05       26.01     23.24 o 
  16   6   0      294.48      343.10     41.79 o 
  17   6   0        2.64      -21.21     21.21 o 
  18   6   0        9.32      -15.35     23.32 o 
  19   6   0        0.36       62.49     33.24 o 
  20   6   0       67.50       29.52     32.65 o 
  21   6   0       38.48       29.35     36.26 o 
   1   7   0      240.13      248.13     12.41 o 
   2   7   0     3998.70     4144.94     51.09 o 
   3   7   0      321.84      339.64     10.89 o 
   4   7   0      219.65      188.90     12.78 o 
   5   7   0      132.61      140.86     17.00 o 
   6   7   0     1206.02     1234.13     30.19 o 
   7   7   0      128.57      138.18     13.66 o 
   8   7   0       21.19       33.75      6.28 o 
   9   7   0      228.06      239.91     12.60 o 
  10   7   0      896.75      881.40     31.62 o 
  11   7   0       81.87       37.22     17.10 o 
  12   7   0      473.14      452.18     32.47 o 
  13   7   0       11.66        4.82     17.46 o 
  14   7   0      118.47      100.42     23.76 o 
  15   7   0        0.01      -18.64     18.64 o 
  16   7   0       40.53       49.45     33.55 o 
  17   7   0       31.95       76.37     26.56 o 
  18   7   0        1.77       24.83     29.65 o 
  19   7   0        9.79       27.55     31.34 o 
  20   7   0       22.58        9.38     45.65 o 
  21   7   0        3.67        4.88     56.74 o 
   0   8   0      951.88      928.32     38.30 o 
   1   8   0      199.82      206.02     10.49 o 
   2   8   0      867.08      930.75     20.22 o 
   3   8   0       40.08       55.24      6.82 o 
   4   8   0     2730.10     2793.50     51.48 o 
   5   8   0       87.73       88.34     12.01 o 
   6   8   0        0.03        6.26      9.92 o 
   7   8   0      259.05      264.53     16.63 o 
   8   8   0     1326.74     1319.26     28.45 o 
   9   8   0       25.58       20.67     12.19 o 
  10   8   0      766.09      774.54     27.68 o 
  11   8   0       80.12       60.97     19.68 o 
  12   8   0      434.07      430.56     30.86 o 
  13   8   0       95.23       69.73     29.12 o 
  14   8   0        0.06        7.19     24.75 o 
  15   8   0       35.64       33.34     21.36 o 
  16   8   0      103.75       77.89     26.91 o 
  17   8   0       73.27       51.85     26.00 o 
  18   8   0       26.84      -20.09     30.06 o 
  19   8   0        8.99       29.15     68.78 o 
  20   8   0       12.26       31.13     47.45 o 
   1   9   0      783.92      871.47     21.69 o 
   2   9   0      611.57      639.22     17.39 o 
   3   9   0      102.15      117.19      8.61 o 
   4   9   0      436.52      492.55     19.25 o 
   5   9   0       91.63      114.34     13.61 o 
   6   9   0     1860.40     1854.43     41.77 o 
   7   9   0        0.01        5.26     11.78 o 
   8   9   0     1271.07     1264.87     35.09 o 
   9   9   0      242.67      270.42     14.73 o 
  10   9   0      125.70      163.41     19.98 o 
  11   9   0        2.71        0.08     31.08 o 
  12   9   0       20.25       24.29     25.77 o 
  13   9   0       12.99        4.67     26.09 o 
  14   9   0      153.30      194.52     36.37 o 
  15   9   0        5.06       21.42     29.20 o 
  16   9   0      139.78      177.86     35.93 o 
  17   9   0        8.80       41.97     32.70 o 
  18   9   0        0.25      -29.51     29.51 o 
  19   9   0        1.75       16.95     34.70 o 
   0  10   0     1069.07     1043.53     47.98 o 
   1  10   0       20.41       21.01      7.39 o 
   2  10   0       18.30       16.39      7.30 o 
   3  10   0      159.46      173.43     10.49 o 
   4  10   0      139.07      133.28     13.58 o 
   5  10   0       16.68       10.93     11.20 o 
   6  10   0      275.32      298.95     19.47 o 
   7  10   0      130.54      111.51     16.16 o 
   8  10   0     1044.18     1119.61     39.03 o 
   9  10   0        0.10       12.94     15.88 o 
  10  10   0       57.95       70.72     21.10 o 
  11  10   0       17.06      -27.09     46.89 o 
  12  10   0      117.25       96.21     33.04 o 
  13  10   0       79.64      141.28     33.81 o 
  14  10   0       79.35      119.35     34.40 o 
  15  10   0        0.15       12.50     52.80 o 
  16  10   0        5.10       -6.05     31.08 o 
  17  10   0       19.76      -12.40     31.60 o 
  18  10   0       12.04       31.51     36.53 o 
   1  11   0       33.73       38.80      8.41 o 
   2  11   0      208.03      186.99     11.18 o 
   3  11   0        3.99        4.24      9.23 o 
   4  11   0        6.29       -9.27     10.82 o 
   5  11   0      299.47      335.35     29.11 o 
   6  11   0      297.85      306.04     20.99 o 
   7  11   0       22.49       42.53     17.07 o 
   8  11   0      722.55      731.59     39.35 o 
   9  11   0        5.57      -22.28     36.42 o 
  10  11   0        4.01      -19.56     24.54 o 
  11  11   0        0.03       36.18     28.85 o 
  12  11   0        3.06      -16.50     25.59 o 
  13  11   0       66.38       65.22     31.86 o 
  14  11   0       12.20      -18.57     42.89 o 
  15  11   0        5.51       -7.32     43.45 o 
  16  11   0       22.14      -36.14     44.13 o 
  17  11   0        2.66      -36.92     36.92 o 
   0  12   0      137.52      146.27     18.45 o 
   1  12   0       28.31       24.06     10.23 o 
   2  12   0        7.56       -1.14     11.65 o 
   3  12   0      124.17      155.07     16.27 o 
   4  12   0       75.95       68.94     14.65 o 
   5  12   0      111.92       84.20     22.54 o 
   6  12   0        0.76       -7.82     19.37 o 
   7  12   0      420.83      478.45     34.69 o 
   8  12   0        0.01       18.44     27.07 o 
   9  12   0      187.93      146.17     32.59 o 
  10  12   0       31.45       21.86     39.96 o 
  11  12   0        1.32       15.61     28.04 o 
  12  12   0       35.96       11.39     30.32 o 
  13  12   0        3.26      -13.73     40.08 o 
  14  12   0       32.48       20.38     45.37 o 
  15  12   0       20.60        6.08     43.34 o 
  16  12   0       23.61       93.43     56.40 o 
   1  13   0       67.99       75.16     14.99 o 
   2  13   0       25.54       43.44     14.00 o 
   3  13   0       48.40       46.58     14.44 o 
   4  13   0       10.12       -4.83     25.87 o 
   5  13   0        4.01      -11.36     15.12 o 
   6  13   0        0.28       -1.57     15.76 o 
   7  13   0        0.08       16.94     28.10 o 
   8  13   0        1.60       18.87     29.79 o 
   9  13   0       84.60       73.83     32.51 o 
  10  13   0       14.88        0.00     29.12 o 
  11  13   0        1.36       14.63     45.82 o 
  12  13   0       14.58       24.20     43.45 o 
  13  13   0       10.50       36.02     48.07 o 
  14  13   0        5.30       -2.81     50.43 o 
  15  13   0       18.50       32.53     56.06 o 
   0  14   0       12.65       24.65     40.86 o 
   1  14   0      117.19      150.17     33.31 o 
   2  14   0        2.65      -23.07     23.07 o 
   3  14   0       19.93       40.94     19.36 o 
   4  14   0       29.90        2.99     18.71 o 
   5  14   0       38.99       43.24     20.57 o 
   6  14   0       34.86       59.62     21.81 o 
   7  14   0      256.13      312.15     31.41 o 
   8  14   0       23.15       20.94     22.86 o 
   9  14   0       63.95       54.40     29.89 o 
  10  14   0        2.11      -40.30     40.30 o 
  11  14   0        0.98       75.31     52.23 o 
  12  14   0       11.29       76.44     53.25 o 
  13  14   0        1.08      -42.10     49.31 o 
   1  15   0       19.47      -11.72     27.52 o 
   2  15   0        3.25      -16.01     32.53 o 
   3  15   0        1.01      -27.80     27.80 o 
   4  15   0        0.66       10.81     32.02 o 
   5  15   0        7.63        1.29     31.41 o 
   6  15   0        5.17       -9.68     43.45 o 
   7  15   0       22.46      -16.37     24.49 o 
   8  15   0        3.32       31.43     27.55 o 
   9  15   0        3.79       24.63     27.59 o 
  10  15   0        1.71      -15.91     27.95 o 
  11  15   0       16.63       37.91     32.23 o 
   0  16   0        5.49       55.95     49.19 o 
   1  16   0        0.02       68.89     48.63 o 
   2  16   0        0.38       35.12     49.08 o 
   3  16   0       43.74       -9.68     44.47 o 
   4  16   0        1.72      -42.10     42.10 o 
   5  16   0        9.45      -26.68     44.92 o 
   6  16   0        9.75       24.09     50.54 o 
 -23   1   1       64.23       37.10     36.82 o 
 -22   1   1        0.49       25.68     50.88 o 
 -21   1   1      103.60      106.39     29.79 o 
 -20   1   1       45.74       71.92     25.07 o 
 -19   1   1        1.36      -20.16     20.16 o 
 -18   1   1        0.74        9.65     20.36 o 
 -17   1   1       44.79       48.29     18.24 o 
 -16   1   1       20.71        4.72     16.39 o 
 -15   1   1        6.28        6.59     10.86 o 
 -14   1   1       52.36       39.41     11.41 o 
 -13   1   1       10.22        9.40      9.39 o 
 -12   1   1       38.89       28.77     11.05 o 
 -11   1   1        0.47        1.09      7.98 o 
 -10   1   1       75.19       63.15      9.34 o 
  -9   1   1      894.02     1008.33     23.07 o 
  -8   1   1        0.07        7.47      6.26 o 
  -7   1   1     1102.53     1248.56     18.04 o 
  -6   1   1      103.97      130.56      5.49 o 
  -5   1   1     7287.13     7766.93     68.20 o 
  -4   1   1      633.10      617.40      9.02 o 
  -3   1   1     8323.82     7954.10     68.07 o 
  -2   1   1      136.63      113.65      3.82 o 
  -1   1   1       47.80       48.83      2.52 o 
   0   1   1      240.05      215.62      9.75 o 
   1   1   1     6772.23     6326.48     99.13 o 
   2   1   1      148.91      142.36      6.55 o 
   3   1   1     1000.71     1035.08     12.89 o 
   4   1   1     1960.98     1799.96     19.82 o 
   5   1   1      641.33      595.90     11.88 o 
   6   1   1       20.95       33.16      4.88 o 
   7   1   1      985.34      823.87     15.90 o 
   8   1   1       81.65      109.15      7.08 o 
   9   1   1      491.92      500.62     14.35 o 
  10   1   1       43.88       43.60     10.25 o 
  11   1   1      506.30      565.96     17.86 o 
  12   1   1      163.07      196.77     15.22 o 
  13   1   1       67.07       59.08     12.57 o 
  14   1   1       28.61       16.16     11.92 o 
  15   1   1       19.10       23.72     19.50 o 
  16   1   1       10.44        0.71     19.47 o 
  17   1   1       19.39       23.30     21.70 o 
  18   1   1        3.04       -4.54     27.81 o 
  19   1   1       47.39       18.03     35.12 o 
  20   1   1        4.14      -27.43     27.43 o 
  21   1   1       41.65      -18.71     65.01 o 
  22   1   1        2.00       17.38     32.23 o 
 -23   2   1        6.26       18.30     35.60 o 
 -22   2   1       42.11       16.50     48.29 o 
 -21   2   1      142.90      145.16     31.00 o 
 -20   2   1        1.93      -15.32     21.69 o 
 -19   2   1       62.40       58.84     24.11 o 
 -18   2   1       34.70       41.49     22.90 o 
 -17   2   1       57.44       60.78     20.83 o 
 -16   2   1       85.35       75.14     17.59 o 
 -15   2   1      472.93      443.52     22.48 o 
 -14   2   1       61.19       44.96     12.51 o 
 -13   2   1      103.54      102.66     13.27 o 
 -12   2   1        6.52       12.19      7.21 o 
 -11   2   1       22.75       16.81      7.00 o 
 -10   2   1       33.24       38.56      7.04 o 
  -9   2   1       39.54       54.74     11.56 o 
  -8   2   1      302.56      323.23     13.13 o 
  -7   2   1     6619.06     7171.26     67.85 o 
  -6   2   1       20.17       57.95      5.44 o 
  -5   2   1       57.65       45.96      3.85 o 
  -4   2   1      772.97      807.55     21.10 o 
  -3   2   1     5221.75     5319.53     51.30 o 
  -2   2   1        0.02       -2.13      2.13 o 
  -1   2   1    65591.06    64613.45    584.50 o 
   0   2   1      168.57      148.82      4.28 o 
   1   2   1    14709.64    15049.82    146.48 o 
   2   2   1       75.22       69.95      3.37 o 
   3   2   1    13558.67    13790.19    134.49 o 
   4   2   1       56.94       59.74      5.11 o 
   5   2   1     4581.35     5085.93     54.68 o 
   6   2   1       18.21       67.19      8.99 o 
   7   2   1     1623.51     1678.47     25.84 o 
   8   2   1      844.13      784.40     15.62 o 
   9   2   1      454.13      455.38     17.18 o 
  10   2   1      511.92      497.91     15.17 o 
  11   2   1        4.91       12.13      6.04 o 
  12   2   1       75.36       70.93      8.58 o 
  13   2   1      370.74      333.02     17.50 o 
  14   2   1      222.83      233.50     13.90 o 
  15   2   1       13.26        8.80     18.25 o 
  16   2   1       10.91        6.92     19.67 o 
  17   2   1       18.93       22.01     27.13 o 
  18   2   1        5.30       27.97     22.90 o 
  19   2   1      109.79       94.53     38.95 o 
  20   2   1       25.06       23.56     31.92 o 
  21   2   1        8.88        3.00     31.75 o 
  22   2   1       13.40       -1.29     33.05 o 
 -23   3   1        1.35      -18.85     34.78 o 
 -22   3   1        0.46      -31.93     31.93 o 
 -21   3   1        0.21        0.77     24.50 o 
 -20   3   1       53.40       48.41     31.07 o 
 -19   3   1      147.08      177.06     29.77 o 
 -18   3   1        0.09       -9.42     23.53 o 
 -17   3   1      125.38      105.66     23.39 o 
 -16   3   1       24.30       18.42     17.24 o 
 -15   3   1        0.26       10.49     12.62 o 
 -14   3   1       85.95       73.30     13.91 o 
 -13   3   1      192.84      204.35     16.12 o 
 -12   3   1        8.37       16.29      9.58 o 
 -11   3   1        0.29       -5.79     14.48 o 
 -10   3   1       46.10       58.32      7.57 o 
  -9   3   1     2852.53     3154.63     47.04 o 
  -8   3   1        2.75        8.01      7.53 o 
  -7   3   1      322.30      252.40     11.25 o 
  -6   3   1        7.09       14.23      4.39 o 
  -5   3   1    14262.99    14693.63    137.11 o 
  -4   3   1      545.88      504.53      9.36 o 
  -3   3   1     5943.57     5897.50     54.87 o 
  -2   3   1      325.20      264.16      6.58 o 
  -1   3   1     1816.64     1851.81     19.81 o 
   0   3   1     2134.97     2051.38     22.69 o 
   1   3   1    23168.89    23386.02    225.14 o 
   2   3   1       89.64       82.71      5.28 o 
   3   3   1     3168.34     3223.56     33.92 o 
   4   3   1     2017.24     2273.58     30.73 o 
   5   3   1        0.62        3.07      4.04 o 
   6   3   1       18.08       11.96      5.23 o 
   7   3   1     2047.60     2135.30     33.05 o 
   8   3   1      802.65      831.42     21.02 o 
   9   3   1       14.70        3.14      6.96 o 
  10   3   1       99.59       88.46     10.34 o 
  11   3   1      444.21      353.36     32.72 o 
  12   3   1      197.20      173.42     14.76 o 
  13   3   1      219.91      171.55     15.91 o 
  14   3   1       85.36       90.06     20.39 o 
  15   3   1     1104.73     1116.47     48.45 o 
  16   3   1      104.40      134.24     24.63 o 
  17   3   1       39.43       30.47     21.21 o 
  18   3   1       40.81       32.16     23.50 o 
  19   3   1       13.99       20.44     47.34 o 
  20   3   1        0.02       17.18     31.57 o 
  21   3   1        9.12        7.28     49.14 o 
  22   3   1        0.06      -31.08     31.08 o 
 -22   4   1       51.98       47.56     39.74 o 
 -21   4   1       86.37       93.56     30.14 o 
 -20   4   1       11.70      -22.53     22.53 o 
 -19   4   1        9.51       -3.26     22.67 o 
 -18   4   1       14.09       37.12     22.35 o 
 -17   4   1        8.12       30.62     20.74 o 
 -16   4   1       77.38       48.53     20.98 o 
 -15   4   1      802.32      759.26     34.49 o 
 -14   4   1      577.44      609.89     25.64 o 
 -13   4   1       39.65       48.83     12.67 o 
 -12   4   1       89.64       73.87     13.13 o 
 -11   4   1        2.03        1.78     11.84 o 
 -10   4   1        0.44       -2.93      9.98 o 
  -9   4   1      379.51      363.77     19.55 o 
  -8   4   1      107.91      115.29     18.88 o 
  -7   4   1     1599.20     1765.46     29.27 o 
  -6   4   1       29.37       34.76      5.44 o 
  -5   4   1     4410.92     4144.54     41.48 o 
  -4   4   1      554.31      547.00     11.81 o 
  -3   4   1      433.12      451.70     10.51 o 
  -2   4   1      663.96      691.50     12.54 o 
  -1   4   1     1166.91     1086.02     14.39 o 
   0   4   1      939.63      888.10     13.56 o 
   1   4   1     8820.03     8728.41     88.37 o 
   2   4   1      590.07      572.18     11.79 o 
   3   4   1        2.87       -3.74      3.74 o 
   4   4   1      600.36      607.82     14.72 o 
   5   4   1        2.56        9.66      3.95 o 
   6   4   1       23.74       49.43      6.23 o 
   7   4   1      789.40      882.52     19.55 o 
   8   4   1      609.96      661.64     21.12 o 
   9   4   1      689.18      776.48     27.03 o 
  10   4   1       80.05       80.16      9.93 o 
  11   4   1       53.06       54.73     11.16 o 
  12   4   1      356.94      269.54     31.47 o 
  13   4   1      213.14      203.21     19.60 o 
  14   4   1      330.67      343.08     36.13 o 
  15   4   1        6.81       17.76     19.63 o 
  16   4   1       15.29       21.89     19.19 o 
  17   4   1       30.93       60.98     23.68 o 
  18   4   1        5.98      -16.53     35.35 o 
  19   4   1        1.82      -26.72     26.72 o 
  20   4   1        0.40       34.32     33.88 o 
  21   4   1        7.32       31.89     34.84 o 
 -22   5   1        1.96       15.06     34.19 o 
 -21   5   1       26.01       34.09     35.27 o 
 -20   5   1        0.25       -7.25     23.53 o 
 -19   5   1        4.58      -21.57     21.57 o 
 -18   5   1        1.38      -19.14     24.01 o 
 -17   5   1        9.33       22.84     20.23 o 
 -16   5   1      107.78       58.52     21.58 o 
 -15   5   1      250.94      271.02     39.24 o 
 -14   5   1      114.52       77.90     15.23 o 
 -13   5   1       42.46       43.13     12.84 o 
 -12   5   1        6.14       13.55     11.00 o 
 -11   5   1      195.89      210.79     21.40 o 
 -10   5   1       72.42       69.06     12.83 o 
  -9   5   1      596.27      525.60     22.32 o 
  -8   5   1       74.69       49.80      7.90 o 
  -7   5   1     2930.86     2819.14     46.74 o 
  -6   5   1        4.95        2.21      6.54 o 
  -5   5   1      237.46      193.42     14.57 o 
  -4   5   1       31.37       43.40      5.32 o 
  -3   5   1      771.47      732.23     12.49 o 
  -2   5   1        1.68        0.14      4.25 o 
  -1   5   1     2301.70     2361.62     26.46 o 
   0   5   1      170.51      184.63      6.86 o 
   1   5   1     1086.57      874.26     15.53 o 
   2   5   1      144.21      155.03      7.83 o 
   3   5   1     2507.44     2438.03     38.99 o 
   4   5   1      306.73      313.58     11.37 o 
   5   5   1       64.12       56.66      6.92 o 
   6   5   1      104.57      143.33      8.73 o 
   7   5   1      282.68      242.09     16.60 o 
   8   5   1        1.43        4.27      7.35 o 
   9   5   1      104.91       99.71     14.36 o 
  10   5   1      247.68      193.21     33.47 o 
  11   5   1     1590.43     1669.26     51.33 o 
  12   5   1       40.38       57.19     12.39 o 
  13   5   1       16.11        6.32     14.51 o 
  14   5   1       65.98       62.60     21.05 o 
  15   5   1        1.11       -0.61     17.78 o 
  16   5   1        0.67       11.33     20.75 o 
  17   5   1       98.52       93.06     30.66 o 
  18   5   1        4.44       -0.67     40.92 o 
  19   5   1       52.95       63.86     32.91 o 
  20   5   1       17.28       40.29     34.21 o 
  21   5   1        2.17       24.90     35.01 o 
 -21   6   1        1.54       10.44     33.61 o 
 -20   6   1        3.16      -12.39     24.54 o 
 -19   6   1        3.11      -17.81     26.63 o 
 -18   6   1       35.32       54.45     24.23 o 
 -17   6   1        3.09      -18.77     19.05 o 
 -16   6   1       78.13       47.15     22.42 o 
 -15   6   1       27.94       84.68     21.83 o 
 -14   6   1       93.06      109.47     18.78 o 
 -13   6   1      126.85      126.26     16.36 o 
 -12   6   1       85.41      116.67     16.57 o 
 -11   6   1      361.31      316.51     20.50 o 
 -10   6   1       11.41       14.89     13.62 o 
  -9   6   1     2046.70     2005.29     46.83 o 
  -8   6   1      205.88      205.08      9.72 o 
  -7   6   1      797.81      843.78     17.47 o 
  -6   6   1      388.74      398.58     13.31 o 
  -5   6   1      240.42      322.78     11.00 o 
  -4   6   1       17.92        9.91      5.44 o 
  -3   6   1       37.60       60.10      6.35 o 
  -2   6   1     1865.17     1945.76     26.36 o 
  -1   6   1        2.76       -0.46      5.07 o 
   0   6   1      432.61      452.39     11.74 o 
   1   6   1     1101.51     1198.15     19.31 o 
   2   6   1     3282.04     3340.38     44.66 o 
   3   6   1      146.97      141.77     10.57 o 
   4   6   1     1627.05     1609.41     34.97 o 
   5   6   1      750.21      737.05     20.05 o 
   6   6   1      132.02      123.28     10.11 o 
   7   6   1        3.23       10.45      7.73 o 
   8   6   1      127.76      155.29     15.95 o 
   9   6   1     1364.25     1368.38     37.92 o 
  10   6   1       95.70       92.09     13.43 o 
  11   6   1       26.90       22.17     16.30 o 
  12   6   1      416.03      489.86     30.53 o 
  13   6   1       18.94        2.88     17.37 o 
  14   6   1        5.78      -21.22     21.22 o 
  15   6   1       12.07        4.88     19.70 o 
  16   6   1        5.95       21.77     21.41 o 
  17   6   1        0.92      -26.21     26.21 o 
  18   6   1      153.29      133.24     38.17 o 
  19   6   1      125.61      141.90     39.32 o 
  20   6   1        8.24      -41.65     43.45 o 
  21   6   1        2.35      -26.96     32.63 o 
 -21   7   1        0.12       58.34     49.98 o 
 -20   7   1        0.53       -4.23     39.40 o 
 -19   7   1       17.74       -0.19     25.27 o 
 -18   7   1        0.28      -19.53     23.06 o 
 -17   7   1       13.51       13.24     22.57 o 
 -16   7   1       22.13       15.13     21.49 o 
 -15   7   1       35.45       19.50     19.77 o 
 -14   7   1      172.45      153.30     20.64 o 
 -13   7   1       84.27       47.51     30.73 o 
 -12   7   1      111.39      101.72     17.32 o 
 -11   7   1      424.45      471.44     35.37 o 
 -10   7   1      115.87      134.15     12.42 o 
  -9   7   1     1802.92     1768.09     31.46 o 
  -8   7   1       57.14       63.15      7.33 o 
  -7   7   1     1406.80     1434.07     25.11 o 
  -6   7   1       10.24       -4.33      6.11 o 
  -5   7   1       15.83        8.73      6.20 o 
  -4   7   1      662.35      604.96     18.66 o 
  -3   7   1       55.78       83.05      7.33 o 
  -2   7   1       51.37       58.44      6.88 o 
  -1   7   1       78.49       89.42      7.62 o 
   0   7   1     2329.94     2342.92     33.10 o 
   1   7   1      238.11      286.22      9.41 o 
   2   7   1        8.08       13.69      7.68 o 
   3   7   1       40.82       40.21      8.22 o 
   4   7   1      727.10      644.18     24.41 o 
   5   7   1        0.93       -0.47      7.45 o 
   6   7   1       28.24       56.23      9.29 o 
   7   7   1      979.36      867.73     37.44 o 
   8   7   1      473.43      478.04     23.40 o 
   9   7   1      102.05       65.40     16.31 o 
  10   7   1       13.08       -2.05     10.09 o 
  11   7   1       45.31       39.39     22.23 o 
  12   7   1      357.84      295.34     39.40 o 
  13   7   1        6.35        8.04     26.45 o 
  14   7   1        0.31      -20.01     23.11 o 
  15   7   1       86.23       85.03     23.75 o 
  16   7   1        2.48       76.66     30.78 o 
  17   7   1       55.62       56.60     33.72 o 
  18   7   1        2.02       28.04     30.87 o 
  19   7   1        1.87      -27.55     35.80 o 
  20   7   1        0.14        0.35     33.50 o 
 -20   8   1        1.54       20.35     36.14 o 
 -19   8   1       23.68      -19.67     29.94 o 
 -18   8   1       72.92      136.05     29.92 o 
 -17   8   1        0.06      -18.28     22.01 o 
 -16   8   1      130.08      217.40     37.50 o 
 -15   8   1       33.85       63.86     24.33 o 
 -14   8   1       28.68       77.27     28.59 o 
 -13   8   1       72.60       66.36     29.78 o 
 -12   8   1      464.05      454.54     31.82 o 
 -11   8   1      284.57      325.78     22.98 o 
 -10   8   1       51.79       52.26     15.37 o 
  -9   8   1       65.61       68.35     10.33 o 
  -8   8   1     1161.90     1141.25     22.37 o 
  -7   8   1      707.16      739.47     19.12 o 
  -6   8   1      748.91      718.15     24.21 o 
  -5   8   1       19.62        7.29      9.83 o 
  -4   8   1     1183.72     1162.29     26.72 o 
  -3   8   1      489.77      531.81     20.71 o 
  -2   8   1     2025.53     2071.43     33.59 o 
  -1   8   1      184.49      233.29     11.73 o 
   0   8   1        6.69       22.69      6.93 o 
   1   8   1       29.22       39.55      6.26 o 
   2   8   1     1479.93     1461.41     25.66 o 
   3   8   1       53.24       49.97     10.62 o 
   4   8   1       11.92        9.22      8.33 o 
   5   8   1      711.27      697.16     21.04 o 
   6   8   1     1348.19     1279.62     32.41 o 
   7   8   1       41.95       41.47     11.63 o 
   8   8   1      669.28      719.88     29.56 o 
   9   8   1       53.88       44.36     12.68 o 
  10   8   1      281.23      246.66     21.55 o 
  11   8   1      380.10      390.01     38.20 o 
  12   8   1        1.07       22.33     23.90 o 
  13   8   1        1.71        2.15     25.31 o 
  14   8   1        2.89      -17.75     32.42 o 
  15   8   1      146.53      152.66     28.36 o 
  16   8   1      108.79      105.04     35.76 o 
  17   8   1        9.80       37.72     31.06 o 
  18   8   1       13.29      -34.36     35.40 o 
  19   8   1       15.06       35.84     34.13 o 
 -20   9   1        0.63      -28.12     34.95 o 
 -19   9   1       41.44      -24.06     31.73 o 
 -18   9   1       37.39       41.84     46.83 o 
 -17   9   1        5.61       16.24     25.75 o 
 -16   9   1       16.61       -0.02     23.46 o 
 -15   9   1        1.53      -26.17     26.17 o 
 -14   9   1       90.18      162.58     34.91 o 
 -13   9   1      274.86      306.70     37.65 o 
 -12   9   1       94.79       75.28     21.22 o 
 -11   9   1       41.60       55.15     19.57 o 
 -10   9   1      115.83      141.79     18.93 o 
  -9   9   1      411.86      438.63     18.43 o 
  -8   9   1      542.33      566.80     20.82 o 
  -7   9   1      288.63      282.13     18.09 o 
  -6   9   1      106.27      137.22     14.34 o 
  -5   9   1       27.62       44.12     10.55 o 
  -4   9   1      225.56      236.29     14.21 o 
  -3   9   1       58.01       62.82      8.52 o 
  -2   9   1      262.72      245.01     12.32 o 
  -1   9   1      226.92      274.44     19.20 o 
   0   9   1     2218.83     2069.64     31.86 o 
   1   9   1       68.39       93.10      8.23 o 
   2   9   1      104.99      114.93     10.24 o 
   3   9   1       34.64       27.24     10.77 o 
   4   9   1     1315.96     1319.35     41.05 o 
   5   9   1       14.14        4.36     11.02 o 
   6   9   1       50.86       62.53     12.45 o 
   7   9   1        4.76       11.41     11.25 o 
   8   9   1     1703.42     1555.49     44.85 o 
   9   9   1      316.97      344.43     23.50 o 
  10   9   1        1.15      -17.22     17.22 o 
  11   9   1      229.40      191.26     24.96 o 
  12   9   1      186.94      243.07     55.16 o 
  13   9   1       16.95       33.54     27.11 o 
  14   9   1       18.21        9.90     29.31 o 
  15   9   1       33.03        6.71     28.75 o 
  16   9   1       37.80       14.55     29.45 o 
  17   9   1       77.45      116.66     43.79 o 
  18   9   1        9.98       44.83     36.72 o 
  19   9   1        1.68       38.15     47.79 o 
 -19  10   1       20.77       86.33     60.28 o 
 -18  10   1        1.79       -4.75     31.11 o 
 -17  10   1       20.82        3.06     45.53 o 
 -16  10   1      223.76      247.56     42.93 o 
 -15  10   1      108.00      114.10     35.90 o 
 -14  10   1       30.08       48.98     28.93 o 
 -13  10   1       13.01       28.98     28.79 o 
 -12  10   1      228.85      179.60     32.86 o 
 -11  10   1       14.12       18.50     24.34 o 
 -10  10   1       26.85       21.41     19.76 o 
  -9  10   1      426.19      432.88     35.66 o 
  -8  10   1     2371.44     2379.34     45.23 o 
  -7  10   1      406.50      421.96     22.60 o 
  -6  10   1     1628.83     1635.91     39.64 o 
  -5  10   1        1.88        3.63     10.68 o 
  -4  10   1      291.57      267.43     16.15 o 
  -3  10   1       19.12        8.34      9.83 o 
  -2  10   1      422.63      426.29     15.94 o 
  -1  10   1        2.22        8.08      7.45 o 
   0  10   1      312.12      312.37     12.72 o 
   1  10   1      115.94      129.34     13.40 o 
   2  10   1     1028.26      963.57     26.34 o 
   3  10   1        5.58       11.17      9.26 o 
   4  10   1        8.66       -4.99     10.06 o 
   5  10   1        3.11       -2.23     12.44 o 
   6  10   1     1106.93     1135.57     38.33 o 
   7  10   1      162.50      229.41     21.20 o 
   8  10   1      168.40      184.30     20.26 o 
   9  10   1        0.00      -10.90     17.67 o 
  10  10   1       44.11       13.51     24.97 o 
  11  10   1       40.99       21.16     25.03 o 
  12  10   1       30.15       51.63     46.72 o 
  13  10   1        0.36       24.11     28.03 o 
  14  10   1      118.08       68.56     48.07 o 
  15  10   1      171.98      211.52     59.78 o 
  16  10   1       86.47       62.74     73.23 o 
  17  10   1        6.60        8.54     32.67 o 
  18  10   1        6.08      -27.21     68.33 o 
 -18  11   1       34.95        6.52     58.20 o 
 -17  11   1       36.88       17.09     35.57 o 
 -16  11   1       13.50       75.87     50.54 o 
 -15  11   1       93.03       60.85     38.16 o 
 -14  11   1       61.09       26.23     31.65 o 
 -13  11   1      105.21      194.78     36.81 o 
 -12  11   1      170.54      301.28     40.16 o 
 -11  11   1        0.49      -17.62     26.63 o 
 -10  11   1        4.48      -16.40     27.97 o 
  -9  11   1        9.94        8.56     22.95 o 
  -8  11   1        0.91        2.52     20.07 o 
  -7  11   1      202.38      253.53     22.99 o 
  -6  11   1      194.18      216.15     19.07 o 
  -5  11   1       43.83       62.65     14.64 o 
  -4  11   1     1091.99     1071.11     29.80 o 
  -3  11   1       15.83       -8.42      8.42 o 
  -2  11   1       26.77       17.75      8.07 o 
  -1  11   1        0.04        0.29      7.64 o 
   0  11   1      263.87      276.64     15.29 o 
   1  11   1        6.32        0.92      7.54 o 
   2  11   1      199.71      199.04     15.17 o 
   3  11   1      119.13      106.79     13.70 o 
   4  11   1     1103.77     1044.33     29.74 o 
   5  11   1      106.64      157.58     15.43 o 
   6  11   1       35.12       37.82     16.44 o 
   7  11   1       61.78       51.51     20.20 o 
   8  11   1      438.15      460.38     33.40 o 
   9  11   1       48.15       33.35     27.29 o 
  10  11   1       14.68        3.11     56.96 o 
  11  11   1        0.05      -30.77     30.96 o 
  12  11   1      187.99      250.25     57.64 o 
  13  11   1       55.45      120.00     48.74 o 
  14  11   1        0.96      -38.95     38.95 o 
  15  11   1       30.71       32.65     49.53 o 
  16  11   1       59.03       81.50     51.67 o 
  17  11   1       20.87       -6.58     34.48 o 
 -16  12   1       33.15       16.77     50.43 o 
 -15  12   1       18.33        5.52     46.60 o 
 -14  12   1       28.29       44.45     33.42 o 
 -13  12   1       68.40       59.77     35.14 o 
 -12  12   1      135.84       96.59     69.12 o 
 -11  12   1       11.78       30.03     30.43 o 
 -10  12   1        0.79       40.31     46.04 o 
  -9  12   1       34.06       16.16     46.21 o 
  -8  12   1      605.19      673.58     39.94 o 
  -7  12   1        1.25      -16.39     16.39 o 
  -6  12   1      433.94      414.18     27.53 o 
  -5  12   1        3.27        3.13     15.31 o 
  -4  12   1       77.32      104.74     19.10 o 
  -3  12   1        8.09       -2.92     11.98 o 
  -2  12   1      215.84      236.84     13.99 o 
  -1  12   1       39.90       43.80     10.13 o 
   0  12   1      263.61      269.90     16.68 o 
   1  12   1       15.32       13.30     11.34 o 
   2  12   1      249.15      235.74     18.11 o 
   3  12   1        0.65       -7.81     10.79 o 
   4  12   1       43.55       -3.16     13.89 o 
   5  12   1        3.10       22.15     15.68 o 
   6  12   1        9.96       10.17     22.76 o 
   7  12   1      145.81      106.43     28.38 o 
   8  12   1      165.97      161.40     34.06 o 
   9  12   1       40.67       64.59     35.85 o 
  10  12   1        0.19       15.30     28.26 o 
  11  12   1        0.58      -37.15     39.17 o 
  12  12   1        2.06      -23.30     42.44 o 
  13  12   1        5.91       23.75     46.38 o 
  14  12   1        8.40       -8.78     44.92 o 
  15  12   1        2.80       -4.73     47.62 o 
  16  12   1       67.43       63.49     56.74 o 
 -14  13   1        0.01       -6.87     49.76 o 
 -13  13   1        2.97       14.41     44.02 o 
 -12  13   1        1.77      -32.03     32.03 o 
 -11  13   1       19.95       38.03     59.04 o 
 -10  13   1        2.25      -23.16     26.29 o 
  -9  13   1       26.08       23.40     29.70 o 
  -8  13   1       45.62       25.30     50.21 o 
  -7  13   1       12.88       51.51     27.61 o 
  -6  13   1       67.90       59.37     29.63 o 
  -5  13   1      125.50      173.84     33.05 o 
  -4  13   1       11.22       14.58     15.00 o 
  -3  13   1        1.99        3.66     16.25 o 
  -2  13   1        1.96      -13.59     13.78 o 
  -1  13   1        4.12        1.66     18.72 o 
   0  13   1      151.83      126.65     18.07 o 
   1  13   1        8.42        4.88     15.79 o 
   2  13   1       15.67       -2.45     15.47 o 
   3  13   1        3.34      -13.16     13.16 o 
   4  13   1       13.50        6.11     15.11 o 
   5  13   1        1.94       -3.24     15.98 o 
   6  13   1       25.97        7.72     17.16 o 
   7  13   1       27.94       17.05     23.19 o 
   8  13   1      129.65      124.46     21.81 o 
   9  13   1        0.05        4.47     23.69 o 
  10  13   1        1.26        8.93     29.44 o 
  11  13   1        3.98        9.91     44.92 o 
  12  13   1       16.85       50.09     49.42 o 
  13  13   1       18.34       60.90     49.64 o 
  14  13   1        4.85      -43.34     45.93 o 
 -11  14   1        0.01       -1.46     44.69 o 
 -10  14   1        4.33      -16.44     31.65 o 
  -9  14   1        2.33      -31.12     31.12 o 
  -8  14   1        3.77        5.58     34.73 o 
  -7  14   1        0.56       13.55     29.90 o 
  -6  14   1        3.03       11.58     20.16 o 
  -5  14   1        0.55      -17.10     23.48 o 
  -4  14   1      119.47       99.52     48.91 o 
  -3  14   1        0.01       20.29     43.96 o 
  -2  14   1        8.95      -23.40     23.40 o 
  -1  14   1       35.27       67.39     24.43 o 
   0  14   1        0.74      -19.53     19.98 o 
   1  14   1       30.90       29.10     26.33 o 
   2  14   1       23.45       14.85     16.52 o 
   3  14   1        3.26       -6.43     15.48 o 
   4  14   1        0.16       -4.37     16.74 o 
   5  14   1        1.23       -8.37     19.45 o 
   6  14   1        4.45       -9.39     22.08 o 
   7  14   1        9.02      -20.15     20.15 o 
   8  14   1        6.02      -19.19     28.59 o 
   9  14   1       11.67       27.19     27.28 o 
  10  14   1        8.56        5.89     27.63 o 
  11  14   1       13.78       22.19     29.10 o 
  12  14   1       30.40       28.66     32.05 o 
  13  14   1        0.13       23.01     34.17 o 
  -9  15   1        0.31        9.12     35.57 o 
  -8  15   1        0.06       19.98     27.99 o 
  -7  15   1        6.47       13.90     31.93 o 
  -6  15   1       69.51      114.08     52.18 o 
  -5  15   1        0.64       13.55     30.72 o 
  -4  15   1       50.91       57.03     64.78 o 
  -3  15   1        4.11      -25.24     28.10 o 
  -2  15   1       18.61       36.83     31.56 o 
  -1  15   1        3.92       13.81     29.19 o 
   0  15   1       83.24      100.09     34.65 o 
   1  15   1        0.00       10.62     27.70 o 
   2  15   1        5.54        3.60     41.65 o 
   3  15   1        5.42        6.08     39.29 o 
   4  15   1        0.02       34.56     44.92 o 
   5  15   1        0.51       -8.78     39.96 o 
   6  15   1        3.17       17.44     27.35 o 
   7  15   1        2.97       -5.10     24.68 o 
   8  15   1       25.02       28.20     28.08 o 
   9  15   1        3.20       -5.10     27.99 o 
  10  15   1       59.18       65.16     32.98 o 
  -5  16   1       11.96       37.26     48.18 o 
  -4  16   1        7.06       49.53     51.67 o 
  -3  16   1        1.36      -44.35     44.35 o 
  -2  16   1       45.41       39.62     49.64 o 
  -1  16   1        2.95      -19.47     40.19 o 
   0  16   1        7.81       45.70     48.97 o 
   1  16   1        0.06      -11.26     40.98 o 
   2  16   1       62.76       -1.58     43.34 o 
   3  16   1       13.70       67.43     51.56 o 
   4  16   1        3.84      -39.62     39.62 o 
   5  16   1       29.98       46.72     52.01 o 
   6  16   1       89.46       21.61     47.73 o 
   7  16   1       17.50       49.42     53.36 o 
   8  16   1        7.15       44.24     47.62 o 
 -23   0   2      171.11      312.83     71.82 o 
 -22   0   2      165.25      126.98     54.03 o 
 -21   0   2        4.56      -26.89     31.07 o 
 -20   0   2      149.66      143.98     57.75 o 
 -19   0   2      148.49      148.52     60.73 o 
 -18   0   2      285.49      346.47     38.90 o 
 -17   0   2        2.48       19.41     22.38 o 
 -16   0   2      855.08      890.57     40.36 o 
 -15   0   2      199.24      200.54     22.23 o 
 -14   0   2     1039.10     1033.35     40.30 o 
 -13   0   2      251.06      266.61     21.46 o 
 -12   0   2      623.43      727.00     34.50 o 
 -11   0   2       37.62       63.41     13.53 o 
 -10   0   2     5604.35     5653.04    112.39 o 
  -9   0   2      609.95      654.90     25.65 o 
  -8   0   2     4902.46     4934.92     93.55 o 
  -7   0   2      207.65      229.48     12.87 o 
  -6   0   2      419.82      606.81     14.81 o 
  -5   0   2       11.59       16.48      4.72 o 
  -4   0   2    31205.21    30413.45    330.18 o 
  -3   0   2       17.61       11.82      3.21 o 
  -2   0   2    31188.20    30540.37    361.75 o 
  -1   0   2       40.22       26.10      4.58 o 
   0   0   2    23404.44    23993.04    342.33 o 
   1   0   2        0.12       -3.28      3.28 o 
   2   0   2    40382.50    39439.70    378.07 o 
   3   0   2       13.10       17.44      3.88 o 
   4   0   2    11913.89    12661.54    153.15 o 
   5   0   2       53.55       45.05      6.76 o 
   6   0   2      410.55      481.02     15.46 o 
   7   0   2      769.57      730.18     24.93 o 
   8   0   2    19254.13    19135.18    255.51 o 
   9   0   2     3338.51     3269.60     55.92 o 
  10   0   2     4512.12     4694.99     84.26 o 
  11   0   2      115.45      131.33     14.76 o 
  12   0   2     3422.55     3339.29     88.33 o 
  13   0   2      229.88      277.27     23.37 o 
  14   0   2       14.99        4.74     20.66 o 
  15   0   2        0.97      -19.25     28.82 o 
  16   0   2      268.17      197.34     48.52 o 
  17   0   2      184.59      250.92     51.90 o 
  18   0   2        4.50       22.18     38.72 o 
  19   0   2        1.02       83.64     48.18 o 
  20   0   2       13.50      -19.02     39.51 o 
  21   0   2       58.40       39.17     49.64 o 
 -23   1   2       10.54        4.29     31.76 o 
 -22   1   2       21.26       43.10     35.26 o 
 -21   1   2      193.05      186.41     43.27 o 
 -20   1   2      234.20      141.46     28.91 o 
 -19   1   2       37.13       54.45     23.55 o 
 -18   1   2        2.47        0.91     16.54 o 
 -17   1   2       59.10       58.37     13.71 o 
 -16   1   2      111.39      121.27     15.03 o 
 -15   1   2       18.65        0.55     11.11 o 
 -14   1   2       24.97        2.08     10.15 o 
 -13   1   2       73.51       94.69     11.66 o 
 -12   1   2      759.21      766.69     22.54 o 
 -11   1   2      422.60      400.50     15.97 o 
 -10   1   2     3609.51     3688.25     56.31 o 
  -9   1   2      206.73      243.67     14.50 o 
  -8   1   2     1435.72     1267.00     23.24 o 
  -7   1   2       69.01       57.73      5.87 o 
  -6   1   2    17053.26    17121.98    152.05 o 
  -5   1   2       31.62       31.04      3.67 o 
  -4   1   2    30105.40    29885.71    237.94 o 
  -3   1   2       29.34       24.33      2.82 o 
  -2   1   2     5955.04     5982.33     49.29 o 
  -1   1   2        3.45       -0.20      1.69 o 
   0   1   2    32781.28    32336.53    250.07 o 
   1   1   2      133.26      134.54      2.86 o 
   2   1   2    21231.56    21469.48    159.48 o 
   3   1   2     2687.94     2654.11     22.96 o 
   4   1   2        7.51       13.16      6.23 o 
   5   1   2       76.86       68.65      4.72 o 
   6   1   2      637.77      493.47     10.52 o 
   7   1   2     1713.55     1647.30     22.03 o 
   8   1   2       87.75      123.01      9.18 o 
   9   1   2      553.67      611.64     20.66 o 
  10   1   2     2022.83     1966.94     34.69 o 
  11   1   2     1385.96     1328.96     27.53 o 
  12   1   2       32.18       23.00      9.74 o 
  13   1   2      208.77      190.35     16.05 o 
  14   1   2      638.77      590.82     25.07 o 
  15   1   2      473.81      493.33     24.02 o 
  16   1   2       57.18       55.78     21.15 o 
  17   1   2       11.64       -3.66     19.98 o 
  18   1   2        2.20        3.75     27.30 o 
  19   1   2       43.50       23.03     31.09 o 
  20   1   2       12.88       52.03     33.90 o 
  21   1   2        1.45      -14.33     31.34 o 
 -23   2   2       38.76       62.56     31.05 o 
 -22   2   2       62.50       90.78     30.21 o 
 -21   2   2       60.73       69.95     27.31 o 
 -20   2   2       56.61       52.34     25.63 o 
 -19   2   2       60.83      140.60     27.59 o 
 -18   2   2       50.51       99.97     24.23 o 
 -17   2   2        0.47      -12.56     12.56 o 
 -16   2   2      295.64      315.23     28.72 o 
 -15   2   2      425.28      411.43     23.10 o 
 -14   2   2     2552.86     2529.09     52.41 o 
 -13   2   2      271.37      269.16     15.53 o 
 -12   2   2        0.11        4.25      8.65 o 
 -11   2   2        0.33       -3.24      8.03 o 
 -10   2   2      312.42      313.66     15.15 o 
  -9   2   2       15.42       14.93      6.28 o 
  -8   2   2     5924.64     6113.51     74.97 o 
  -7   2   2       72.62       81.63      6.39 o 
  -6   2   2    18977.83    19937.79    205.30 o 
  -5   2   2       30.93       19.64      4.05 o 
  -4   2   2      217.24      195.82      5.60 o 
  -3   2   2      967.61      922.03     11.63 o 
  -2   2   2     4562.77     4523.99     41.74 o 
  -1   2   2      444.77      404.30      6.68 o 
   0   2   2    34982.38    35422.31    292.66 o 
   1   2   2      292.17      300.42      5.47 o 
   2   2   2      406.49      463.57      6.62 o 
   3   2   2     1194.48     1159.63     13.19 o 
   4   2   2    10406.84    10180.37     90.80 o 
   5   2   2      646.12      653.62     11.33 o 
   6   2   2     1945.39     1910.93     22.61 o 
   7   2   2      756.96      826.19     19.53 o 
   8   2   2     8905.34     9237.35     96.45 o 
   9   2   2       31.53       35.27      6.11 o 
  10   2   2      740.88      794.97     18.94 o 
  11   2   2       40.58       48.55      7.30 o 
  12   2   2      791.65      788.96     31.46 o 
  13   2   2      519.90      553.30     26.03 o 
  14   2   2      177.20      193.58     24.76 o 
  15   2   2       16.90       35.21     19.97 o 
  16   2   2      135.84      111.41     23.72 o 
  17   2   2       20.81       -4.47     27.60 o 
  18   2   2        1.16       25.40     62.81 o 
  19   2   2        6.28       -8.63     27.01 o 
  20   2   2        4.88      -29.14     29.58 o 
  21   2   2       30.55       11.67     32.10 o 
 -23   3   2        0.13       17.41     46.21 o 
 -22   3   2        3.42       31.26     27.99 o 
 -21   3   2        0.09       29.18     25.54 o 
 -20   3   2       60.43      105.98     27.91 o 
 -19   3   2       63.12       72.23     33.00 o 
 -18   3   2       38.03       25.86     33.09 o 
 -17   3   2       85.11       89.70     19.39 o 
 -16   3   2      308.21      268.74     20.18 o 
 -15   3   2      367.24      413.28     25.12 o 
 -14   3   2      486.89      479.35     22.79 o 
 -13   3   2       59.39       56.44      9.10 o 
 -12   3   2       65.90       84.78      9.07 o 
 -11   3   2        4.81        1.10      9.68 o 
 -10   3   2      230.72      224.01     13.54 o 
  -9   3   2        2.22       -3.12      6.77 o 
  -8   3   2     8097.12     8237.17    113.70 o 
  -7   3   2        8.41        4.59      4.54 o 
  -6   3   2     1018.47     1042.76     19.07 o 
  -5   3   2      279.06      283.69      8.76 o 
  -4   3   2      478.44      536.06     10.54 o 
  -3   3   2       78.61       77.81      4.19 o 
  -2   3   2      494.10      476.92      8.37 o 
  -1   3   2       31.55       29.92      3.26 o 
   0   3   2     6863.45     6784.82     61.97 o 
   1   3   2      980.15      948.28     11.62 o 
   2   3   2      645.54      565.64      8.16 o 
   3   3   2      827.35      890.09     13.38 o 
   4   3   2     1647.73     1809.63     22.56 o 
   5   3   2      376.85      345.41      8.64 o 
   6   3   2      605.75      692.52     23.57 o 
   7   3   2        3.11        1.77      5.08 o 
   8   3   2      903.85      956.98     27.31 o 
   9   3   2      692.82      704.36     20.60 o 
  10   3   2       84.38       71.96      9.68 o 
  11   3   2      246.09      249.47     14.88 o 
  12   3   2       10.39        0.39      9.96 o 
  13   3   2       31.53       31.94     18.01 o 
  14   3   2        6.33       10.69     16.74 o 
  15   3   2       15.60       -6.01     16.88 o 
  16   3   2      130.10      138.55     24.96 o 
  17   3   2        9.02       21.81     26.45 o 
  18   3   2        4.45       60.78     30.64 o 
  19   3   2       42.35       82.35     32.59 o 
  20   3   2       42.15       36.44     34.54 o 
  21   3   2        1.78       -1.44     32.74 o 
 -23   4   2        6.63      -19.30     42.66 o 
 -22   4   2       18.56       26.53     27.59 o 
 -21   4   2        4.09       26.35     25.48 o 
 -20   4   2        4.08      -20.62     21.50 o 
 -19   4   2        0.51      -20.83     20.83 o 
 -18   4   2       20.68       26.55     20.91 o 
 -17   4   2       55.22       33.31     19.79 o 
 -16   4   2       52.73       57.38     15.43 o 
 -15   4   2       93.18      129.99     21.52 o 
 -14   4   2       64.63       66.44     14.49 o 
 -13   4   2       38.51       32.46     11.87 o 
 -12   4   2        0.40        0.29     11.98 o 
 -11   4   2      173.16      196.41     17.98 o 
 -10   4   2     7226.70     7210.48    120.71 o 
  -9   4   2       29.01       26.74     11.12 o 
  -8   4   2     4552.90     4744.32     65.23 o 
  -7   4   2       75.18       71.40      7.00 o 
  -6   4   2      712.68      787.29     16.31 o 
  -5   4   2      249.75      261.54      8.72 o 
  -4   4   2     2323.59     2264.72     29.37 o 
  -3   4   2       10.87       -1.00      3.91 o 
  -2   4   2     3597.23     3842.88     38.07 o 
  -1   4   2      381.77      385.97      9.80 o 
   0   4   2     2682.91     2668.25     31.02 o 
   1   4   2     1646.82     1550.84     20.09 o 
   2   4   2     1148.55     1083.23     15.74 o 
   3   4   2     3683.46     3617.40     42.72 o 
   4   4   2     3057.65     3336.68     37.66 o 
   5   4   2       30.22       21.66      4.01 o 
   6   4   2     1231.02     1462.69     20.57 o 
   7   4   2        1.14        3.22      5.54 o 
   8   4   2      133.99      162.69     11.81 o 
   9   4   2       80.28       78.14      9.40 o 
  10   4   2      116.63      112.02     13.59 o 
  11   4   2      379.73      369.44     19.36 o 
  12   4   2      134.48       86.43     23.12 o 
  13   4   2       73.55       74.25     20.27 o 
  14   4   2        1.38       16.13     19.80 o 
  15   4   2        8.15      -12.17     25.13 o 
  16   4   2        2.78       -4.46     20.12 o 
  17   4   2       62.52       62.68     31.01 o 
  18   4   2       50.35       64.07     31.05 o 
  19   4   2       11.03       11.86     30.68 o 
  20   4   2        0.61       -9.23     31.65 o 
  21   4   2        1.13       -4.21     33.39 o 
 -22   5   2        2.60       46.42     30.37 o 
 -21   5   2       19.84        2.02     26.53 o 
 -20   5   2       10.15       23.30     27.70 o 
 -19   5   2        1.04      -16.79     19.97 o 
 -18   5   2       23.36       22.42     21.77 o 
 -17   5   2       26.35        2.61     20.13 o 
 -16   5   2        5.43      -11.82     14.41 o 
 -15   5   2      506.02      551.01     26.26 o 
 -14   5   2      418.92      395.49     22.22 o 
 -13   5   2      408.97      403.38     21.41 o 
 -12   5   2      483.57      527.36     22.61 o 
 -11   5   2        0.06       -5.16     10.57 o 
 -10   5   2      871.67      904.40     29.48 o 
  -9   5   2       45.04       33.06      7.59 o 
  -8   5   2      106.40      102.02      8.37 o 
  -7   5   2      348.75      323.30     13.34 o 
  -6   5   2      229.82      222.49      8.81 o 
  -5   5   2       59.11       48.42      6.20 o 
  -4   5   2     1443.45     1633.20     26.05 o 
  -3   5   2      100.90       81.25      7.06 o 
  -2   5   2      318.68      344.35      8.90 o 
  -1   5   2      125.46      106.69      6.01 o 
   0   5   2      155.76      178.52      8.15 o 
   1   5   2      469.87      480.08     11.37 o 
   2   5   2     4316.25     4695.88     51.81 o 
   3   5   2      188.71      183.35      8.41 o 
   4   5   2     4048.28     4467.87     53.65 o 
   5   5   2      301.10      296.43     10.41 o 
   6   5   2      107.05      107.08      6.05 o 
   7   5   2        6.26       -0.53      5.31 o 
   8   5   2       14.29       23.57      6.40 o 
   9   5   2      127.52      114.68     11.24 o 
  10   5   2      137.90      108.47     12.89 o 
  11   5   2      326.91      293.91     25.81 o 
  12   5   2       67.38       53.87     19.09 o 
  13   5   2        5.17       22.82     17.91 o 
  14   5   2      162.20      167.29     50.84 o 
  15   5   2        0.43      -18.09     18.09 o 
  16   5   2      104.07      136.60     31.59 o 
  17   5   2        3.23       11.17     32.65 o 
  18   5   2        0.08        8.22     30.05 o 
  19   5   2        1.85      -28.18     28.18 o 
  20   5   2       29.12       18.28     34.57 o 
 -22   6   2       50.25       55.85     37.92 o 
 -21   6   2        0.09       -1.40     26.50 o 
 -20   6   2       29.05       22.77     26.57 o 
 -19   6   2       18.52        4.55     24.13 o 
 -18   6   2        9.12       26.21     22.44 o 
 -17   6   2       20.58       18.91     21.65 o 
 -16   6   2       67.99       85.81     21.05 o 
 -15   6   2      182.69      177.68     21.83 o 
 -14   6   2        1.59        0.50     12.96 o 
 -13   6   2      175.37      170.19     17.33 o 
 -12   6   2     1763.96     1712.59     46.25 o 
 -11   6   2       39.84       23.45     12.30 o 
 -10   6   2      495.24      471.83     16.79 o 
  -9   6   2      136.77      145.25     12.15 o 
  -8   6   2      500.34      500.37     15.80 o 
  -7   6   2       18.96        4.90      5.88 o 
  -6   6   2     1590.44     1695.01     25.82 o 
  -5   6   2      757.54      716.25     22.87 o 
  -4   6   2      495.13      531.03     12.43 o 
  -3   6   2        3.87        3.51      5.59 o 
  -2   6   2     2431.14     2568.05     34.48 o 
  -1   6   2      344.83      350.92     10.24 o 
   0   6   2      720.60      724.03     14.55 o 
   1   6   2      492.38      502.57     12.50 o 
   2   6   2     1406.10     1455.88     23.93 o 
   3   6   2        5.42       -5.39      5.39 o 
   4   6   2        2.31       -5.23      6.43 o 
   5   6   2      737.12      743.33     17.01 o 
   6   6   2      913.64      949.59     18.47 o 
   7   6   2      296.03      292.36      8.76 o 
   8   6   2     1967.24     1928.98     37.00 o 
   9   6   2      456.44      466.46     15.23 o 
  10   6   2        0.23       19.45      8.71 o 
  11   6   2      105.91       83.24     13.11 o 
  12   6   2      322.76      248.46     18.79 o 
  13   6   2       53.05       64.53     16.24 o 
  14   6   2        0.53      -17.94     17.94 o 
  15   6   2       64.53       47.35     21.98 o 
  16   6   2      101.93       92.68     33.48 o 
  17   6   2        0.19       43.26     30.91 o 
  18   6   2       21.49       29.79     33.31 o 
  19   6   2        0.02      -11.40     32.58 o 
  20   6   2        9.59       31.24     34.78 o 
 -21   7   2       78.51      125.51     45.87 o 
 -20   7   2       74.86      113.22     45.23 o 
 -19   7   2        1.43       -6.19     25.04 o 
 -18   7   2        0.02      -15.69     28.99 o 
 -17   7   2      115.17      194.46     32.49 o 
 -16   7   2        1.71      -15.07     19.21 o 
 -15   7   2       12.60       37.30     17.54 o 
 -14   7   2      315.79      321.66     22.08 o 
 -13   7   2      335.69      300.33     23.17 o 
 -12   7   2      852.38      866.18     34.01 o 
 -11   7   2      369.60      320.61     21.48 o 
 -10   7   2       12.80       14.81      8.35 o 
  -9   7   2      288.44      298.77     15.01 o 
  -8   7   2      905.48      943.40     21.82 o 
  -7   7   2       37.05       25.85      6.84 o 
  -6   7   2      519.11      514.69     13.70 o 
  -5   7   2       58.32       69.43      9.51 o 
  -4   7   2     1071.85     1010.98     18.81 o 
  -3   7   2      168.64      154.26      9.41 o 
  -2   7   2     4175.82     4403.18     56.66 o 
  -1   7   2      278.97      229.22     13.45 o 
   0   7   2      482.60      428.89     11.64 o 
   1   7   2       11.80       21.48      6.31 o 
   2   7   2     1587.02     1674.51     25.47 o 
   3   7   2        3.56        1.11      6.22 o 
   4   7   2       99.50      114.22     10.16 o 
   5   7   2       15.37        9.87      9.76 o 
   6   7   2     1177.76     1210.79     27.14 o 
   7   7   2      494.02      451.81     14.41 o 
   8   7   2       65.31       86.96     11.92 o 
   9   7   2       62.30       62.16     13.09 o 
  10   7   2     1262.51     1238.38     30.28 o 
  11   7   2        3.50        4.18     12.15 o 
  12   7   2        9.50       -6.07     23.70 o 
  13   7   2        2.65       31.81     32.15 o 
  14   7   2       35.73      -16.57     18.04 o 
  15   7   2       21.16       -0.76     30.90 o 
  16   7   2        1.81       -6.24     28.63 o 
  17   7   2        5.70       25.09     31.14 o 
  18   7   2       58.37       98.79     35.82 o 
  19   7   2        3.54       -9.14     31.66 o 
 -21   8   2        6.03        8.22     46.27 o 
 -20   8   2        8.15       32.33     28.19 o 
 -19   8   2        4.24      -24.51     24.51 o 
 -18   8   2        0.05       16.15     25.97 o 
 -17   8   2        0.84      -15.75     21.90 o 
 -16   8   2       87.45       34.28     25.67 o 
 -15   8   2       32.23       14.96     22.16 o 
 -14   8   2      680.54      678.04     39.10 o 
 -13   8   2       96.25       90.37     19.15 o 
 -12   8   2       73.01       73.74     17.42 o 
 -11   8   2        5.11        3.84     21.89 o 
 -10   8   2      731.23      658.34     34.24 o 
  -9   8   2      122.01      100.27     15.83 o 
  -8   8   2      479.58      506.23     16.84 o 
  -7   8   2       64.12       61.46      8.17 o 
  -6   8   2      285.11      312.82     13.79 o 
  -5   8   2       29.04       37.20      7.35 o 
  -4   8   2       57.60       50.51      7.42 o 
  -3   8   2        1.26       -5.77      5.77 o 
  -2   8   2       15.69        7.23      5.93 o 
  -1   8   2       12.93       -2.54      6.20 o 
   0   8   2     2857.38     2923.75     43.41 o 
   1   8   2        6.01       -0.71      8.03 o 
   2   8   2      192.95      153.14     10.46 o 
   3   8   2       81.94       98.14      9.54 o 
   4   8   2      805.58      750.03     20.09 o 
   5   8   2      872.31      933.98     24.71 o 
   6   8   2       32.96       38.38     10.26 o 
   7   8   2      118.34      108.19     13.97 o 
   8   8   2     1721.44     1605.41     44.33 o 
   9   8   2        0.29      -12.58     12.58 o 
  10   8   2        0.73      -23.50     27.38 o 
  11   8   2       40.40        7.45     17.52 o 
  12   8   2      135.41      151.33     31.26 o 
  13   8   2      120.06      130.22     59.38 o 
  14   8   2        0.17       -7.48     31.01 o 
  15   8   2       29.55      -12.43     25.42 o 
  16   8   2       85.04       86.84     54.60 o 
  17   8   2        8.42       42.36     37.60 o 
  18   8   2       75.04       58.28     36.71 o 
  19   8   2       19.59       54.71     37.09 o 
 -20   9   2       21.35        1.35     47.39 o 
 -19   9   2        4.04        9.65     27.60 o 
 -18   9   2       26.34       -4.53     26.94 o 
 -17   9   2      179.19      183.41     38.85 o 
 -16   9   2      368.59      399.63     37.93 o 
 -15   9   2        0.69        5.81     27.26 o 
 -14   9   2       30.57       32.91     46.15 o 
 -13   9   2       10.70       38.84     21.77 o 
 -12   9   2      289.54      291.20     61.05 o 
 -11   9   2       41.34       31.50     16.17 o 
 -10   9   2       29.19       45.52     11.19 o 
  -9   9   2        3.42        5.10     10.42 o 
  -8   9   2     2241.24     2159.59     41.10 o 
  -7   9   2      432.37      428.39     18.06 o 
  -6   9   2      930.85      859.00     24.65 o 
  -5   9   2      523.74      486.71     18.73 o 
  -4   9   2      119.22      134.35     10.48 o 
  -3   9   2       62.67       35.61     10.37 o 
  -2   9   2      651.46      635.89     18.48 o 
  -1   9   2      360.13      401.23     15.15 o 
   0   9   2      164.80      158.80     10.20 o 
   1   9   2      796.37      798.66     16.83 o 
   2   9   2     1268.13     1344.18     25.81 o 
   3   9   2      353.02      329.79     14.63 o 
   4   9   2      172.42      156.35     12.19 o 
   5   9   2      165.50      160.09     16.53 o 
   6   9   2     1091.04     1083.55     31.79 o 
   7   9   2       70.72       61.60     18.21 o 
   8   9   2        0.06       -0.17     16.71 o 
   9   9   2        6.90       17.84     19.36 o 
  10   9   2       18.20        6.05     21.23 o 
  11   9   2        0.19       -4.31     18.72 o 
  12   9   2       15.61       -7.23     24.95 o 
  13   9   2       13.45      -31.07     31.07 o 
  14   9   2      125.79      143.53     49.64 o 
  15   9   2       31.28      -19.14     30.32 o 
  16   9   2       10.86       27.52     29.29 o 
  17   9   2        2.53       -3.01     31.40 o 
  18   9   2        4.38      -26.58     32.82 o 
 -19  10   2        0.96       40.64     50.88 o 
 -18  10   2       84.69       95.18     31.32 o 
 -17  10   2       30.06       13.08     27.36 o 
 -16  10   2        0.36        7.40     31.46 o 
 -15  10   2        0.15      -21.88     28.95 o 
 -14  10   2      158.42      183.22     37.41 o 
 -13  10   2      101.55       98.26     48.57 o 
 -12  10   2        0.19      -18.62     18.62 o 
 -11  10   2       70.50       21.40     20.47 o 
 -10  10   2      205.83      272.83     22.84 o 
  -9  10   2       28.29       35.31     17.06 o 
  -8  10   2        7.98       41.99     12.05 o 
  -7  10   2        2.17        3.70     12.43 o 
  -6  10   2      582.82      601.13     22.51 o 
  -5  10   2      199.32      172.23     14.73 o 
  -4  10   2      530.25      509.02     21.65 o 
  -3  10   2      162.63      162.48     11.89 o 
  -2  10   2      228.12      188.09     13.53 o 
  -1  10   2      367.01      355.39     16.65 o 
   0  10   2      511.00      484.26     17.76 o 
   1  10   2       83.84       93.98      8.65 o 
   2  10   2       20.02       37.62      9.78 o 
   3  10   2      375.91      350.98     17.47 o 
   4  10   2      979.72      948.41     30.54 o 
   5  10   2      107.60      128.01     15.80 o 
   6  10   2      105.45       50.40     14.42 o 
   7  10   2      124.00      113.67     17.94 o 
   8  10   2      172.07      107.90     21.96 o 
   9  10   2       11.11       33.21     19.17 o 
  10  10   2      321.31      288.83     29.22 o 
  11  10   2       19.91      -18.56     18.56 o 
  12  10   2       17.30      -33.21     33.21 o 
  13  10   2       39.26       46.27     44.80 o 
  14  10   2        3.22      -38.95     38.95 o 
  15  10   2        0.69        9.68     47.28 o 
  16  10   2       54.29       52.40     35.46 o 
  17  10   2       28.96       40.01     35.11 o 
 -18  11   2        7.07       32.98     50.21 o 
 -17  11   2        0.94        7.90     32.48 o 
 -16  11   2       68.57      118.34     40.14 o 
 -15  11   2       65.81       42.21     32.87 o 
 -14  11   2        5.32       28.23     30.90 o 
 -13  11   2        0.89      -20.01     26.59 o 
 -12  11   2      231.01      254.22     38.20 o 
 -11  11   2        4.43        5.60     20.23 o 
 -10  11   2        0.05       30.58     19.86 o 
  -9  11   2       16.71        3.35     13.22 o 
  -8  11   2      105.74      113.17     16.81 o 
  -7  11   2       61.64       80.80     20.72 o 
  -6  11   2      579.79      594.39     25.97 o 
  -5  11   2      107.54      113.42     15.97 o 
  -4  11   2       52.20       54.88     11.15 o 
  -3  11   2       90.59      108.99     12.63 o 
  -2  11   2       22.43       -9.47      9.47 o 
  -1  11   2        0.05      -11.96     11.96 o 
   0  11   2      218.82      200.45     14.20 o 
   1  11   2      294.05      290.59     17.15 o 
   2  11   2      402.20      348.00     19.84 o 
   3  11   2      203.72      236.50     16.76 o 
   4  11   2       61.47       47.39     13.79 o 
   5  11   2       92.40       95.52     20.59 o 
   6  11   2       31.32       19.83     14.97 o 
   7  11   2       29.14       35.48     15.82 o 
   8  11   2       13.19        3.54     16.16 o 
   9  11   2       41.28       35.75     17.39 o 
  10  11   2        0.69       41.65     39.06 o 
  11  11   2        0.02        0.56     34.33 o 
  12  11   2        3.73      -16.32     35.91 o 
  13  11   2        4.96      -37.82     41.43 o 
  14  11   2       36.98      -38.61     38.61 o 
  15  11   2       17.64      -44.35     44.35 o 
  16  11   2       56.89       81.14     36.67 o 
 -16  12   2       25.10       59.21     57.41 o 
 -15  12   2       47.40       41.20     55.05 o 
 -14  12   2       42.87       34.03     33.78 o 
 -13  12   2       12.55       54.27     32.18 o 
 -12  12   2       28.91       50.14     30.54 o 
 -11  12   2        7.82       99.85     33.91 o 
 -10  12   2        1.11       35.12     29.12 o 
  -9  12   2      155.81       75.07     23.23 o 
  -8  12   2       38.15       23.52     16.15 o 
  -7  12   2      528.59      503.58     35.72 o 
  -6  12   2      232.62      251.30     28.77 o 
  -5  12   2      165.27      208.54     22.08 o 
  -4  12   2      229.56      255.38     23.16 o 
  -3  12   2        5.63      -11.53     11.53 o 
  -2  12   2       20.78       -1.39     12.08 o 
  -1  12   2        1.41       -5.56      9.55 o 
   0  12   2      164.88      161.81     16.61 o 
   1  12   2      537.88      486.60     23.46 o 
   2  12   2       42.26       34.18     23.50 o 
   3  12   2      250.57      220.65     19.24 o 
   4  12   2        3.86        9.61     13.58 o 
   5  12   2        2.90       11.09     13.48 o 
   6  12   2       38.00       17.48     16.10 o 
   7  12   2      136.54      166.09     25.68 o 
   8  12   2       27.84       69.63     27.20 o 
   9  12   2       11.41       32.68     25.93 o 
  10  12   2       69.88       56.98     29.67 o 
  11  12   2        2.26       40.37     27.57 o 
  12  12   2        7.00       11.18     28.63 o 
  13  12   2        0.62       -9.00     26.29 o 
  14  12   2       14.26        1.49     47.62 o 
  15  12   2       66.82       91.08     35.53 o 
 -14  13   2       30.02       64.05     52.80 o 
 -13  13   2       87.43       68.44     50.43 o 
 -12  13   2        2.44      -30.08     30.08 o 
 -11  13   2        8.30        0.96     30.67 o 
 -10  13   2        9.80        5.81     29.79 o 
  -9  13   2        0.22       13.30     29.14 o 
  -8  13   2        1.85       -6.06     26.25 o 
  -7  13   2       42.08       51.97     30.00 o 
  -6  13   2        4.82       31.38     21.80 o 
  -5  13   2      408.89      426.06     33.80 o 
  -4  13   2        0.66       14.63     20.31 o 
  -3  13   2      126.89      109.61     18.64 o 
  -2  13   2       54.83       33.12     20.74 o 
  -1  13   2      163.18      235.45     22.10 o 
   0  13   2       38.88       18.10     15.38 o 
   1  13   2        1.44        0.07     15.06 o 
   2  13   2        0.11       11.08     21.15 o 
   3  13   2       16.47      -14.11     15.07 o 
   4  13   2        0.01      -14.88     14.88 o 
   5  13   2        9.38       31.93     17.51 o 
   6  13   2        0.00       -4.94     18.56 o 
   7  13   2       73.03       96.83     28.44 o 
   8  13   2        3.77        2.50     24.52 o 
   9  13   2      142.19      223.04     36.24 o 
  10  13   2        3.66       13.02     34.95 o 
  11  13   2       37.22       49.90     43.11 o 
  12  13   2        5.68      -24.58     24.58 o 
  13  13   2        0.74      -14.34     28.89 o 
  14  13   2        0.01       18.99     30.63 o 
 -12  14   2        0.19        1.46     50.32 o 
 -11  14   2        9.36       25.55     50.54 o 
 -10  14   2        3.52      109.08     51.22 o 
  -9  14   2       27.68       17.22     47.39 o 
  -8  14   2       10.22       42.17     31.31 o 
  -7  14   2      214.67      267.21     41.63 o 
  -6  14   2       29.18       18.80     29.16 o 
  -5  14   2      137.55      149.74     36.14 o 
  -4  14   2        0.84      -16.13     21.66 o 
  -3  14   2       99.41       84.01     25.16 o 
  -2  14   2        0.98       13.04     21.33 o 
  -1  14   2        5.33       20.65     21.16 o 
   0  14   2        1.98      -10.05     19.88 o 
   1  14   2      129.96      106.69     24.70 o 
   2  14   2        0.23       16.95     18.82 o 
   3  14   2       33.26       58.49     21.22 o 
   4  14   2       10.25       36.09     20.71 o 
   5  14   2       12.14       13.54     20.05 o 
   6  14   2       30.79       27.44     21.26 o 
   7  14   2       71.35       69.08     24.14 o 
   8  14   2       30.91       12.25     45.03 o 
   9  14   2       19.21       12.13     33.83 o 
  10  14   2        0.05       -7.95     27.48 o 
  11  14   2       22.67        7.43     29.31 o 
  12  14   2        0.22       -7.84     29.51 o 
 -10  15   2       16.85       91.86     56.40 o 
  -9  15   2       26.14       -1.91     52.68 o 
  -8  15   2        1.88       24.77     47.28 o 
  -7  15   2        5.35        3.83     45.03 o 
  -6  15   2        1.12      -18.69     43.68 o 
  -5  15   2       81.78      229.76     62.48 o 
  -4  15   2        0.42       39.96     46.27 o 
  -3  15   2        0.04       38.39     44.80 o 
  -2  15   2        9.86       30.84     44.24 o 
  -1  15   2       40.43       31.18     45.48 o 
   0  15   2       18.31       14.63     43.68 o 
   1  15   2        3.59       28.26     43.23 o 
   2  15   2        0.26      -38.84     38.84 o 
   3  15   2       27.36      -19.93     43.56 o 
   4  15   2        1.57       39.29     26.11 o 
   5  15   2        0.87       17.14     25.16 o 
   6  15   2        1.07       26.66     27.89 o 
   7  15   2        0.05       20.61     31.46 o 
   8  15   2        1.96        1.04     28.21 o 
   9  15   2       23.05       37.46     30.80 o 
  10  15   2        3.61       14.73     29.90 o 
  -8  16   2        0.04       -8.56     56.17 o 
  -7  16   2       86.95       98.72     62.03 o 
  -6  16   2        0.23       55.05     56.17 o 
  -5  16   2        2.06       -8.44     50.88 o 
  -4  16   2        3.60       50.09     49.42 o 
  -3  16   2        4.98      -35.12     44.35 o 
  -2  16   2        2.41       11.26     48.41 o 
  -1  16   2       11.57       -0.56     44.80 o 
   0  16   2        0.81       54.71     50.21 o 
   1  16   2       18.55       25.89     49.64 o 
   2  16   2        8.76       48.97     50.54 o 
   3  16   2        5.62       41.54     49.76 o 
   4  16   2        0.66       53.36     51.78 o 
   5  16   2        4.69       32.53     50.43 o 
   6  16   2        7.69       -1.01     46.49 o 
   7  16   2       18.30       -1.46     47.28 o 
  -4  17   2        2.08       38.61     55.50 o 
  -3  17   2       10.53      -47.96     47.96 o 
  -2  17   2        0.07      -26.90     44.47 o 
  -1  17   2        5.99      -48.74     48.74 o 
   0  17   2        4.81       -4.62     56.40 o 
   1  17   2        4.99       75.42     58.76 o 
   2  17   2        3.26       46.49     47.17 o 
 -23   1   3        5.07       -4.48     26.76 o 
 -22   1   3       32.93       62.85     28.53 o 
 -21   1   3        2.74       17.58     24.66 o 
 -20   1   3        0.54        3.33     18.95 o 
 -19   1   3        6.36      -11.30     18.18 o 
 -18   1   3        0.21       -1.51     12.45 o 
 -17   1   3        0.04       -4.80     11.99 o 
 -16   1   3       29.77       35.30     12.64 o 
 -15   1   3      249.30      230.90     16.57 o 
 -14   1   3      231.97      230.01     15.37 o 
 -13   1   3      114.07       98.15     11.76 o 
 -12   1   3       53.06       54.24      9.86 o 
 -11   1   3     1666.73     1736.04     33.78 o 
 -10   1   3      135.32      148.54     10.62 o 
  -9   1   3     1368.34     1475.91     26.32 o 
  -8   1   3      328.59      362.00     12.20 o 
  -7   1   3     2980.02     3187.88     42.78 o 
  -6   1   3     1522.19     1509.05     21.72 o 
  -5   1   3     1147.16     1121.46     15.09 o 
  -4   1   3      264.18      263.48      5.94 o 
  -3   1   3     4273.41     4025.15     37.45 o 
  -2   1   3     1034.99      968.89     10.42 o 
  -1   1   3    10460.22    10693.03    112.45 o 
   0   1   3       11.52        8.60      2.96 o 
   1   1   3       30.17       37.78      2.82 o 
   2   1   3       90.94       78.57      3.57 o 
   3   1   3      821.38      922.97     11.50 o 
   4   1   3      535.63      542.78      8.60 o 
   5   1   3     3953.45     4471.41     40.30 o 
   6   1   3        3.57        6.71      4.16 o 
   7   1   3      539.31      504.23     11.67 o 
   8   1   3      473.43      525.91     12.75 o 
   9   1   3     1375.50     1495.85     22.90 o 
  10   1   3      220.07      264.41     11.48 o 
  11   1   3        5.52       10.78      7.33 o 
  12   1   3        3.31       -3.17     12.07 o 
  13   1   3        0.17        0.05     11.11 o 
  14   1   3        2.64       -3.52     15.19 o 
  15   1   3        8.88       -8.91     17.84 o 
  16   1   3       85.49       90.81     29.84 o 
  17   1   3        0.12       21.55     31.41 o 
  18   1   3        1.71      -21.50     27.41 o 
  19   1   3        0.31       21.34     30.50 o 
  20   1   3        1.79      -21.95     29.49 o 
  21   1   3        1.42      -27.07     31.33 o 
 -23   2   3       67.14       65.39     30.36 o 
 -22   2   3       23.08       26.02     26.95 o 
 -21   2   3       16.51       -4.28     23.88 o 
 -20   2   3       70.78      102.92     41.53 o 
 -19   2   3        4.13       21.27     22.19 o 
 -18   2   3        5.56        0.98     14.55 o 
 -17   2   3        6.91       -6.83     14.87 o 
 -16   2   3       44.98       20.05     13.30 o 
 -15   2   3       21.09       22.26     11.81 o 
 -14   2   3        0.72       -2.54      9.88 o 
 -13   2   3      599.76      642.31     25.93 o 
 -12   2   3       14.86       19.57      9.17 o 
 -11   2   3      324.76      384.68     17.87 o 
 -10   2   3       68.71       69.34      9.42 o 
  -9   2   3     1465.43     1530.46     27.27 o 
  -8   2   3        2.01        7.21      6.25 o 
  -7   2   3      427.21      446.93     11.70 o 
  -6   2   3        4.34        2.00      4.91 o 
  -5   2   3       19.40       34.13      5.64 o 
  -4   2   3        7.66        6.75      3.87 o 
  -3   2   3        2.43       -1.49      2.54 o 
  -2   2   3      396.49      385.69      6.77 o 
  -1   2   3      235.23      178.79      4.36 o 
   0   2   3     1920.40     1852.30     17.52 o 
   1   2   3        2.33        0.59      2.63 o 
   2   2   3     1488.40     1436.33     15.50 o 
   3   2   3       42.47       18.99      3.21 o 
   4   2   3       70.54       76.97      5.36 o 
   5   2   3     2359.54     2401.28     25.21 o 
   6   2   3      464.63      497.27      9.88 o 
   7   2   3     1096.47     1193.90     16.59 o 
   8   2   3     2105.78     2095.33     27.45 o 
   9   2   3     2944.18     2978.36     38.05 o 
  10   2   3      336.53      331.40     14.91 o 
  11   2   3       80.87       81.47     12.38 o 
  12   2   3       98.91       97.84     12.64 o 
  13   2   3        0.41        1.18     10.72 o 
  14   2   3       40.47       65.62     20.80 o 
  15   2   3        4.80       -1.17     17.54 o 
  16   2   3       31.52       43.40     28.36 o 
  17   2   3        1.41       13.29     36.59 o 
  18   2   3       14.02       14.31     28.17 o 
  19   2   3        1.03      -14.53     28.26 o 
  20   2   3       12.47       50.19     34.73 o 
  21   2   3        1.74       -4.33     24.09 o 
 -23   3   3        0.07      -22.38     27.45 o 
 -22   3   3       25.34       32.43     29.15 o 
 -21   3   3      105.03       92.31     29.58 o 
 -20   3   3       23.05       -7.17     22.59 o 
 -19   3   3       60.59       43.08     23.44 o 
 -18   3   3       71.43       51.87     22.92 o 
 -17   3   3       21.12       21.36     13.96 o 
 -16   3   3       50.34       38.87     13.70 o 
 -15   3   3      108.49       70.71     14.58 o 
 -14   3   3      359.11      369.15     20.56 o 
 -13   3   3       14.43       -1.71     12.02 o 
 -12   3   3       60.54       45.93     10.89 o 
 -11   3   3      470.22      517.39     19.94 o 
 -10   3   3      236.69      221.63     13.79 o 
  -9   3   3       72.05      101.68     10.37 o 
  -8   3   3      344.94      365.37     12.72 o 
  -7   3   3     1039.19      966.72     20.24 o 
  -6   3   3        1.60        1.92      5.78 o 
  -5   3   3     2187.26     2340.51     34.79 o 
  -4   3   3        0.03       -3.24      4.21 o 
  -3   3   3     2268.25     2749.06     28.13 o 
  -2   3   3      771.27      736.48     11.40 o 
  -1   3   3     7079.51     7196.34     72.59 o 
   0   3   3     1312.00     1316.87     17.16 o 
   1   3   3     1013.66      889.72     12.50 o 
   2   3   3       11.08        0.95      3.23 o 
   3   3   3    16425.15    16874.91    148.45 o 
   4   3   3      886.13      975.73     13.81 o 
   5   3   3      918.03     1014.01     14.11 o 
   6   3   3      210.74      201.47      7.18 o 
   7   3   3       47.77       57.28      5.40 o 
   8   3   3       80.86       78.55      5.83 o 
   9   3   3      505.30      485.48     12.07 o 
  10   3   3      321.62      314.15     11.46 o 
  11   3   3      927.09      885.32     26.78 o 
  12   3   3      333.95      313.58     26.18 o 
  13   3   3      151.94      130.88     27.74 o 
  14   3   3       73.93       80.47     20.98 o 
  15   3   3        2.75      -13.51     22.00 o 
  16   3   3       13.04       27.15     26.86 o 
  17   3   3       18.89      -26.67     29.38 o 
  18   3   3        1.72      -13.26     28.49 o 
  19   3   3       12.10      -10.32     20.15 o 
  20   3   3       16.51       -4.92     31.43 o 
 -23   4   3       14.15       14.76     42.44 o 
 -22   4   3       70.52       87.77     38.56 o 
 -21   4   3       50.40       34.04     26.21 o 
 -20   4   3       14.05       17.82     23.01 o 
 -19   4   3        6.60      -20.63     20.63 o 
 -18   4   3       23.84       24.76     27.17 o 
 -17   4   3       39.66       53.11     15.01 o 
 -16   4   3      257.43      266.84     20.45 o 
 -15   4   3      184.16      186.81     17.87 o 
 -14   4   3      719.68      735.53     27.59 o 
 -13   4   3     1761.45     1676.47     47.13 o 
 -12   4   3      115.49      129.67     13.62 o 
 -11   4   3      124.25      144.49     19.32 o 
 -10   4   3      291.92      316.15     18.33 o 
  -9   4   3     1235.85     1230.77     24.84 o 
  -8   4   3       42.13       37.11      6.70 o 
  -7   4   3       95.68      102.28      9.46 o 
  -6   4   3      784.08      723.02     15.87 o 
  -5   4   3       12.14        4.92      5.50 o 
  -4   4   3       76.29       65.45      5.44 o 
  -3   4   3     2844.81     2973.15     34.19 o 
  -2   4   3       75.46       70.94      5.44 o 
  -1   4   3     1637.60     1516.50     19.81 o 
   0   4   3     1044.76     1002.65     14.08 o 
   1   4   3     9589.42    10085.76     95.60 o 
   2   4   3      239.76      259.41      7.40 o 
   3   4   3      132.58      125.08      5.95 o 
   4   4   3     4606.21     4654.44     45.87 o 
   5   4   3      191.55      193.62      6.92 o 
   6   4   3       89.41       72.81      6.23 o 
   7   4   3     1078.88     1190.31     19.86 o 
   8   4   3      446.48      488.68     13.24 o 
   9   4   3     1403.59     1394.81     23.74 o 
  10   4   3      107.23      131.80     10.01 o 
  11   4   3       21.80       25.86     16.22 o 
  12   4   3      620.84      598.74     27.68 o 
  13   4   3       94.46       43.98     14.26 o 
  14   4   3       79.75       68.93     16.52 o 
  15   4   3        0.17        9.39     16.22 o 
  16   4   3       11.21       23.93     26.57 o 
  17   4   3       11.54       19.75     19.00 o 
  18   4   3       29.73       70.27     35.14 o 
  19   4   3        0.37       42.69     33.21 o 
  20   4   3        2.30       36.49     33.90 o 
 -23   5   3       79.93       95.12     64.62 o 
 -22   5   3       12.58      -14.77     25.88 o 
 -21   5   3      107.38      125.49     31.57 o 
 -20   5   3       28.47       31.96     25.79 o 
 -19   5   3       43.49       79.15     26.37 o 
 -18   5   3        3.54       13.64     21.72 o 
 -17   5   3        1.72       -4.82     16.22 o 
 -16   5   3      101.74       50.47     15.68 o 
 -15   5   3        0.20        5.82     12.98 o 
 -14   5   3       65.94       57.53     14.77 o 
 -13   5   3      300.04      313.53     33.59 o 
 -12   5   3      105.92      110.43     13.85 o 
 -11   5   3        8.24       -0.68     12.38 o 
 -10   5   3      127.75      132.93     10.07 o 
  -9   5   3      266.03      244.20     12.33 o 
  -8   5   3       34.13       18.49      7.00 o 
  -7   5   3      252.19      271.30     11.02 o 
  -6   5   3      246.23      249.00     10.45 o 
  -5   5   3     5053.84     5216.45     61.00 o 
  -4   5   3       51.88       59.41      6.37 o 
  -3   5   3        4.54        4.12      4.27 o 
  -2   5   3       10.00        8.99      4.46 o 
  -1   5   3     1753.15     2033.92     27.59 o 
   0   5   3       51.36       32.75      5.20 o 
   1   5   3      354.66      340.82      8.63 o 
   2   5   3      829.26      829.37     13.68 o 
   3   5   3     4526.30     4611.70     51.54 o 
   4   5   3       31.33       20.52      6.52 o 
   5   5   3      524.62      513.05     13.18 o 
   6   5   3       11.51       16.18      4.78 o 
   7   5   3      522.87      490.43     11.33 o 
   8   5   3      101.15      108.79      9.68 o 
   9   5   3       82.98      102.11      8.95 o 
  10   5   3      199.86      215.74     15.95 o 
  11   5   3       41.64       59.92     13.43 o 
  12   5   3        4.49        8.02     12.43 o 
  13   5   3       91.41       78.42     15.69 o 
  14   5   3        2.78        1.19     14.17 o 
  15   5   3      173.88      153.17     50.86 o 
  16   5   3       23.03        0.32     27.52 o 
  17   5   3        0.80       -0.88     47.79 o 
  18   5   3       16.07        8.46     29.05 o 
  19   5   3        6.12      -31.83     32.36 o 
  20   5   3       21.33       34.88     37.37 o 
 -22   6   3       34.64       72.95     87.58 o 
 -21   6   3        3.10      -17.82     26.93 o 
 -20   6   3        0.60      -13.91     25.70 o 
 -19   6   3       21.83        8.61     23.92 o 
 -18   6   3      127.89      112.20     27.44 o 
 -17   6   3       53.38       74.92     21.90 o 
 -16   6   3        0.06      -12.88     19.09 o 
 -15   6   3      393.78      429.19     24.16 o 
 -14   6   3      314.96      353.31     21.91 o 
 -13   6   3     1060.15     1077.52     33.53 o 
 -12   6   3      309.74      308.42     23.84 o 
 -11   6   3      532.72      519.63     18.97 o 
 -10   6   3      356.90      338.99     16.37 o 
  -9   6   3       13.85       15.39      7.55 o 
  -8   6   3      454.30      446.65     16.52 o 
  -7   6   3       36.97       36.58      7.82 o 
  -6   6   3      547.08      532.13     15.32 o 
  -5   6   3     2193.75     2164.16     40.10 o 
  -4   6   3       10.72       -1.90      5.20 o 
  -3   6   3       79.37      100.69      6.79 o 
  -2   6   3       70.07       47.99      6.19 o 
  -1   6   3     1437.17     1453.26     21.70 o 
   0   6   3       12.36        6.08      5.69 o 
   1   6   3      125.22      108.03      6.47 o 
   2   6   3     2207.91     2336.58     29.90 o 
   3   6   3      245.51      258.64      9.45 o 
   4   6   3     1091.77     1210.75     22.00 o 
   5   6   3      446.84      461.31     12.93 o 
   6   6   3       10.90        4.42      4.68 o 
   7   6   3      416.80      436.29     12.57 o 
   8   6   3      497.00      468.76     14.02 o 
   9   6   3       85.71       73.23      9.57 o 
  10   6   3      238.31      206.25     16.07 o 
  11   6   3      403.71      347.23     27.53 o 
  12   6   3       48.32       67.20     16.75 o 
  13   6   3       17.49       19.59     13.84 o 
  14   6   3       89.26       93.81     30.96 o 
  15   6   3        0.47       16.25     26.96 o 
  16   6   3       33.91       35.99     41.48 o 
  17   6   3       70.15       35.28     33.29 o 
  18   6   3       40.76       73.25     35.95 o 
  19   6   3       31.54       70.34     58.20 o 
 -22   7   3        4.48       36.14     58.20 o 
 -21   7   3       78.68       52.06     62.25 o 
 -20   7   3       19.99       28.87     27.49 o 
 -19   7   3        0.21      -12.68     22.98 o 
 -18   7   3        0.22       14.81     24.36 o 
 -17   7   3       54.46       59.13     24.19 o 
 -16   7   3       41.47       33.13     18.15 o 
 -15   7   3        5.96       11.54     13.61 o 
 -14   7   3      418.15      455.43     24.42 o 
 -13   7   3      171.01      184.79     28.04 o 
 -12   7   3        0.01       -0.52      9.13 o 
 -11   7   3      382.55      373.01     18.00 o 
 -10   7   3        9.81        8.55      8.57 o 
  -9   7   3       23.78       28.65      8.47 o 
  -8   7   3        8.67        4.07      7.71 o 
  -7   7   3      106.99       95.44     14.14 o 
  -6   7   3        2.39       18.61      7.35 o 
  -5   7   3     1027.50     1104.56     21.88 o 
  -4   7   3       11.22        9.25      6.09 o 
  -3   7   3        0.35       -5.60      5.60 o 
  -2   7   3      225.85      244.73     10.85 o 
  -1   7   3       35.12       51.37      6.38 o 
   0   7   3     1602.32     1615.67     26.24 o 
   1   7   3      624.02      620.27     16.92 o 
   2   7   3        0.01       -5.52      5.52 o 
   3   7   3       85.75       83.20      8.33 o 
   4   7   3      413.44      372.04     13.05 o 
   5   7   3      274.04      304.00     13.54 o 
   6   7   3        8.31       10.23      7.19 o 
   7   7   3      677.82      744.09     19.83 o 
   8   7   3      465.29      369.12     22.55 o 
   9   7   3       73.76       74.68     10.88 o 
  10   7   3       91.66       84.56     38.12 o 
  11   7   3       92.94       94.49     20.23 o 
  12   7   3      106.44       83.74     26.04 o 
  13   7   3       16.13       52.20     26.99 o 
  14   7   3       66.63       24.39     28.26 o 
  15   7   3       18.10       -9.44     26.99 o 
  16   7   3        0.22       20.04     29.86 o 
  17   7   3       49.28       60.25     36.16 o 
  18   7   3       10.56       22.03     35.39 o 
  19   7   3        3.84       -7.86     34.81 o 
 -21   8   3       14.78       69.98     44.47 o 
 -20   8   3       23.52       59.47     52.46 o 
 -19   8   3       47.60       23.84     40.19 o 
 -18   8   3       37.59       54.60     26.49 o 
 -17   8   3        0.31       -5.40     21.46 o 
 -16   8   3      216.78      242.00     39.21 o 
 -15   8   3       94.32       91.76     20.81 o 
 -14   8   3      152.96      133.29     20.16 o 
 -13   8   3      219.96      202.79     28.89 o 
 -12   8   3      816.04      852.79     34.08 o 
 -11   8   3      123.64      109.60     12.64 o 
 -10   8   3        3.23       14.06      9.91 o 
  -9   8   3      267.54      283.46     16.21 o 
  -8   8   3      851.14      865.58     25.89 o 
  -7   8   3      682.60      651.26     18.82 o 
  -6   8   3       76.03       73.34      8.60 o 
  -5   8   3      864.26      890.16     19.52 o 
  -4   8   3      949.31      925.33     19.71 o 
  -3   8   3      118.15      124.52      9.14 o 
  -2   8   3     2768.19     2816.35     39.40 o 
  -1   8   3        5.35       -6.33      6.33 o 
   0   8   3      226.60      194.51      9.36 o 
   1   8   3       54.47       56.89      6.65 o 
   2   8   3     1360.35     1360.64     33.50 o 
   3   8   3      130.46      117.51     10.08 o 
   4   8   3        7.34        0.46      7.61 o 
   5   8   3        6.30       14.33      8.05 o 
   6   8   3     1500.28     1552.14     39.17 o 
   7   8   3      971.84      923.64     33.21 o 
   8   8   3       12.81       20.48     16.64 o 
   9   8   3      235.11      282.89     30.78 o 
  10   8   3        0.05      -11.23     15.90 o 
  11   8   3       24.08       21.45     18.02 o 
  12   8   3       52.60       33.88     40.64 o 
  13   8   3        0.07      -34.56     34.56 o 
  14   8   3       17.32       41.39     34.11 o 
  15   8   3       27.92       29.83     30.82 o 
  16   8   3       23.13       23.65     32.79 o 
  17   8   3       16.57       23.15     43.17 o 
  18   8   3        6.15      -15.49     58.59 o 
 -20   9   3        1.73       30.13     37.08 o 
 -19   9   3       31.48       32.20     41.20 o 
 -18   9   3       65.70      102.36     30.16 o 
 -17   9   3      236.07      227.93     33.68 o 
 -16   9   3       44.80       30.19     37.86 o 
 -15   9   3      254.00      232.07     30.82 o 
 -14   9   3      344.45      335.64     32.21 o 
 -13   9   3       29.19        9.09     19.51 o 
 -12   9   3       25.38       -2.10     14.95 o 
 -11   9   3       21.37       18.23     13.24 o 
 -10   9   3      421.24      457.18     21.08 o 
  -9   9   3        5.63       18.95     12.23 o 
  -8   9   3       29.80       11.53      9.89 o 
  -7   9   3       23.50       10.43      9.15 o 
  -6   9   3      943.10      934.79     21.66 o 
  -5   9   3       50.64       57.25      8.94 o 
  -4   9   3      439.92      435.29     14.66 o 
  -3   9   3        0.96       -2.85      7.03 o 
  -2   9   3      226.87      218.92     11.41 o 
  -1   9   3        1.40        4.67      7.33 o 
   0   9   3      451.74      426.55     14.69 o 
   1   9   3       78.54       79.95      7.37 o 
   2   9   3      288.54      306.71     19.16 o 
   3   9   3        8.44        8.24      8.98 o 
   4   9   3      914.17      871.90     24.94 o 
   5   9   3       20.51       15.44     12.01 o 
   6   9   3      653.77      551.37     27.09 o 
   7   9   3      179.32      221.61     20.23 o 
   8   9   3      350.17      346.45     26.97 o 
   9   9   3      115.10      152.72     20.27 o 
  10   9   3       55.90       79.73     21.32 o 
  11   9   3       82.09       86.76     27.98 o 
  12   9   3      103.83      150.71     58.65 o 
  13   9   3        1.12       37.82     39.17 o 
  14   9   3        0.17      -35.23     40.64 o 
  15   9   3       13.01       -1.22     29.72 o 
  16   9   3      125.56      164.13     45.08 o 
  17   9   3       31.56      107.74     38.36 o 
 -19  10   3       15.64       21.04     37.09 o 
 -18  10   3       32.91       10.01     33.28 o 
 -17  10   3      147.26      216.09     42.87 o 
 -16  10   3      324.44      406.52     47.14 o 
 -15  10   3        0.86       -7.58     62.48 o 
 -14  10   3        3.26       -4.34     21.10 o 
 -13  10   3      124.98      115.17     60.57 o 
 -12  10   3      248.98      242.97     28.62 o 
 -11  10   3       49.21       31.20     16.45 o 
 -10  10   3        2.88        0.63     11.84 o 
  -9  10   3       23.08       27.20     12.57 o 
  -8  10   3     1856.18     1858.71     39.36 o 
  -7  10   3      165.58      210.08     15.44 o 
  -6  10   3     1153.28     1151.95     39.16 o 
  -5  10   3      148.88      133.79     13.16 o 
  -4  10   3      672.35      650.32     25.53 o 
  -3  10   3        2.46       -8.41      8.41 o 
  -2  10   3      220.40      218.20     13.51 o 
  -1  10   3       40.86       32.77      9.89 o 
   0  10   3     1482.97     1445.77     32.90 o 
   1  10   3      369.55      410.77     19.38 o 
   2  10   3     2539.95     2531.28     47.08 o 
   3  10   3      142.62      107.61     23.93 o 
   4  10   3      391.38      343.24     22.88 o 
   5  10   3       70.05       90.02     18.70 o 
   6  10   3      111.67      100.89     17.72 o 
   7  10   3      159.46      183.56     32.58 o 
   8  10   3        0.53      -13.68     13.68 o 
   9  10   3        0.60       11.99     18.14 o 
  10  10   3      114.75      126.74     24.33 o 
  11  10   3      120.13      148.19     25.13 o 
  12  10   3        8.71      -22.81     22.81 o 
  13  10   3       45.62       74.55     29.59 o 
  14  10   3       30.68       46.37     29.32 o 
  15  10   3        5.98       23.48     23.35 o 
  16  10   3       18.98       17.06     25.81 o 
 -18  11   3       38.42       93.76     40.25 o 
 -17  11   3        0.39        3.27     36.08 o 
 -16  11   3        2.33       39.62     47.62 o 
 -15  11   3       24.39      115.72     50.66 o 
 -14  11   3      145.90      123.32     70.19 o 
 -13  11   3       44.18       68.53     32.57 o 
 -12  11   3        3.18       15.13     21.04 o 
 -11  11   3       48.37       46.06     22.36 o 
 -10  11   3      116.36      109.48     24.21 o 
  -9  11   3       16.77       29.81     13.10 o 
  -8  11   3        0.28        6.32     12.23 o 
  -7  11   3       86.89      102.45     18.37 o 
  -6  11   3     1251.94     1218.94     69.16 o 
  -5  11   3       37.28       34.91     15.89 o 
  -4  11   3      429.18      407.59     18.77 o 
  -3  11   3        8.59       15.82     10.63 o 
  -2  11   3       69.22       60.52     12.20 o 
  -1  11   3       20.28       18.92     11.33 o 
   0  11   3        1.46      -10.36     10.36 o 
   1  11   3       32.27       51.54     13.66 o 
   2  11   3      797.87      708.55     27.19 o 
   3  11   3       22.00       36.73     16.30 o 
   4  11   3       72.84       51.74     15.68 o 
   5  11   3       45.48       41.58     19.12 o 
   6  11   3        1.70      -14.16     14.16 o 
   7  11   3        9.93       -9.90     17.11 o 
   8  11   3      345.19      368.64     32.26 o 
   9  11   3        6.62        2.18     18.67 o 
  10  11   3        0.46        4.55     19.68 o 
  11  11   3        0.36      -14.25     31.46 o 
  12  11   3       68.27       57.12     27.26 o 
  13  11   3        6.23        9.70     28.46 o 
  14  11   3        9.73       15.78     35.01 o 
  15  11   3        4.75      -27.75     27.75 o 
 -17  12   3       28.94      -17.22     52.80 o 
 -16  12   3       33.87       21.39     48.74 o 
 -15  12   3        1.20      -43.56     43.56 o 
 -14  12   3        3.59      118.99     53.25 o 
 -13  12   3        7.88      -40.53     40.53 o 
 -12  12   3      104.90      117.69     36.22 o 
 -11  12   3        6.00      -10.88     20.76 o 
 -10  12   3       21.31       -2.84     20.21 o 
  -9  12   3       69.48       88.40     18.17 o 
  -8  12   3      480.91      445.20     26.50 o 
  -7  12   3       13.39       13.59     13.33 o 
  -6  12   3      376.54      333.72     25.58 o 
  -5  12   3       96.11      122.91     24.13 o 
  -4  12   3      410.53      437.17     22.19 o 
  -3  12   3      154.35      208.00     17.85 o 
  -2  12   3      239.78      274.36     19.50 o 
  -1  12   3       13.49       -4.61     12.52 o 
   0  12   3      958.57      896.84     31.14 o 
   1  12   3        2.84       13.59     13.40 o 
   2  12   3       40.92       64.84     15.07 o 
   3  12   3       13.67       18.54     14.02 o 
   4  12   3       11.17       14.90     13.63 o 
   5  12   3       16.50       31.20     20.29 o 
   6  12   3      230.55      234.99     26.87 o 
   7  12   3       40.73       24.28     19.77 o 
   8  12   3       20.68       -1.35     21.67 o 
   9  12   3        3.35      -11.71     25.67 o 
  10  12   3        8.11       17.23     23.92 o 
  11  12   3        0.70       -9.56     65.85 o 
  12  12   3        6.07      -24.89     25.44 o 
  13  12   3        8.22      -24.83     24.83 o 
  14  12   3        7.98      -10.05     27.10 o 
 -16  13   3        0.01       -8.11     54.82 o 
 -15  13   3        5.69       27.58     54.26 o 
 -14  13   3        1.90      109.98     58.65 o 
 -13  13   3        0.00       39.62     49.87 o 
 -12  13   3       19.23      -16.32     46.04 o 
 -11  13   3        0.96      -11.93     40.08 o 
 -10  13   3       15.23       15.87     46.49 o 
  -9  13   3       64.96       37.86     28.69 o 
  -8  13   3        0.55        9.19     15.03 o 
  -7  13   3        9.64      -12.02     15.16 o 
  -6  13   3       22.30       -6.94     20.35 o 
  -5  13   3        0.18       35.84     20.61 o 
  -4  13   3        0.01        4.33     19.48 o 
  -3  13   3       29.40        8.28     20.70 o 
  -2  13   3      168.70      149.48     18.08 o 
  -1  13   3       56.86       47.05     14.99 o 
   0  13   3       60.30       58.15     15.33 o 
   1  13   3       31.45       40.93     16.02 o 
   2  13   3        0.16      -14.63     14.63 o 
   3  13   3        1.66      -14.55     14.55 o 
   4  13   3        0.23       -2.00     18.03 o 
   5  13   3       23.46       15.96     19.51 o 
   6  13   3       15.01      -14.04     20.80 o 
   7  13   3        5.85       -9.79     22.65 o 
   8  13   3       37.05       14.17     26.32 o 
   9  13   3        4.49       25.03     27.10 o 
  10  13   3        0.02      -17.43     25.29 o 
  11  13   3       11.73       -5.32     27.45 o 
  12  13   3       37.21      -24.71     24.71 o 
  13  13   3        0.45       33.60     34.39 o 
 -14  14   3        0.30      -49.76     49.76 o 
 -13  14   3        0.07       41.54     51.22 o 
 -12  14   3        1.34       11.59     47.05 o 
 -11  14   3        2.04        2.14     45.37 o 
 -10  14   3       13.86       25.78     49.42 o 
  -9  14   3        3.52       99.74     52.57 o 
  -8  14   3       18.08       -6.87     42.89 o 
  -7  14   3        2.86       41.92     20.39 o 
  -6  14   3       11.73       28.32     30.10 o 
  -5  14   3      135.69      122.37     34.03 o 
  -4  14   3       48.77       28.18     27.13 o 
  -3  14   3       25.90      -10.08     24.53 o 
  -2  14   3        5.13      -19.56     26.16 o 
  -1  14   3        3.01       -4.96     25.77 o 
   0  14   3        9.51      -18.03     18.03 o 
   1  14   3        2.63        9.69     20.10 o 
   2  14   3        5.07      -17.93     17.93 o 
   3  14   3        6.23        9.89     19.91 o 
   4  14   3       53.75       65.32     22.76 o 
   5  14   3        1.40       14.01     19.10 o 
   6  14   3        3.96       15.85     21.56 o 
   7  14   3        4.62      -11.13     20.58 o 
   8  14   3        0.21      -41.37     41.37 o 
   9  14   3       54.43       65.06     31.17 o 
  10  14   3        0.14      -10.67     27.39 o 
  11  14   3        0.74      -20.34     27.45 o 
 -12  15   3        0.66      -49.42     49.42 o 
 -11  15   3        0.92      -45.59     45.59 o 
 -10  15   3       23.39      100.86     54.48 o 
  -9  15   3        2.59       88.59     53.92 o 
  -8  15   3        0.17        3.60     43.90 o 
  -7  15   3        1.60      -27.81     43.56 o 
  -6  15   3       87.57       67.77     50.88 o 
  -5  15   3        0.95      -36.02     36.02 o 
  -4  15   3      289.79      218.84     58.65 o 
  -3  15   3        0.13      -10.10     27.62 o 
  -2  15   3       14.35       43.74     35.69 o 
  -1  15   3       38.78       32.27     28.50 o 
   0  15   3        0.59       13.00     27.46 o 
   1  15   3       11.35       17.56     27.37 o 
   2  15   3        2.86       18.85     28.77 o 
   3  15   3        1.27      -19.86     19.86 o 
   4  15   3       32.57       43.40     22.77 o 
   5  15   3        4.68       27.53     26.15 o 
   6  15   3        0.00      -23.54     25.92 o 
   7  15   3        0.22      -23.97     25.39 o 
   8  15   3       19.27       60.25     60.06 o 
   9  15   3       17.33        8.53     30.47 o 
  -9  16   3        1.71       16.77     52.57 o 
  -8  16   3       77.03       58.99     59.78 o 
  -7  16   3        3.47       12.72     52.68 o 
  -6  16   3       42.18       64.50     53.58 o 
  -5  16   3        2.66       31.86     51.44 o 
  -4  16   3       32.10       16.77     51.90 o 
  -3  16   3        6.58       25.67     48.63 o 
  -2  16   3        2.84      -14.07     45.70 o 
  -1  16   3        2.05      -41.65     41.65 o 
   0  16   3       55.35      104.02     56.40 o 
   1  16   3        7.56      -10.69     46.38 o 
   2  16   3       35.97       52.68     51.67 o 
   3  16   3        0.49       23.41     49.98 o 
   4  16   3        7.42       -3.83     45.03 o 
   5  16   3       14.23       -9.91     48.63 o 
   6  16   3       21.99       92.42     57.41 o 
  -3  17   3        0.02      -44.24     44.24 o 
  -2  17   3       18.64       -3.71     53.81 o 
  -1  17   3        1.25      -24.09     50.99 o 
   0  17   3       48.65       19.81     55.50 o 
 -23   0   4      202.73      234.04     66.98 o 
 -22   0   4       78.23       62.01     42.72 o 
 -21   0   4        1.43      -24.43     49.53 o 
 -20   0   4      174.81      222.95     39.85 o 
 -19   0   4      176.33      156.51     26.04 o 
 -18   0   4        8.08      -13.63     16.95 o 
 -17   0   4       36.28       17.65     17.92 o 
 -16   0   4      196.64      181.29     22.96 o 
 -15   0   4      626.67      577.34     31.52 o 
 -14   0   4     3862.44     3899.51     90.19 o 
 -13   0   4       13.19       -0.87     13.23 o 
 -12   0   4     1785.25     1746.19     49.39 o 
 -11   0   4      204.26      208.89     17.98 o 
 -10   0   4     4201.90     4028.52     93.33 o 
  -9   0   4       97.56       91.03     10.77 o 
  -8   0   4     1473.03     1569.25     34.44 o 
  -7   0   4      923.32      962.86     25.35 o 
  -6   0   4    12386.05    12137.03    162.07 o 
  -5   0   4      572.20      608.59     14.42 o 
  -4   0   4     2520.47     2336.91     31.99 o 
  -3   0   4      624.82      620.22     13.50 o 
  -2   0   4    17912.88    17109.12    294.85 o 
  -1   0   4     1506.54     1434.32     41.48 o 
   0   0   4     4423.40     4184.54     77.38 o 
   1   0   4      734.46      702.30     24.38 o 
   2   0   4      276.28      310.83      8.51 o 
   3   0   4      126.04      129.41      7.01 o 
   4   0   4     5788.68     5862.14     75.15 o 
   5   0   4      763.90      760.22     18.99 o 
   6   0   4      108.73      124.42      9.72 o 
   7   0   4     2323.68     2281.03     41.28 o 
   8   0   4     2832.93     2877.40     52.91 o 
   9   0   4      145.41      157.77     12.60 o 
  10   0   4      229.17      222.39     14.95 o 
  11   0   4      206.67      179.62     17.97 o 
  12   0   4       29.99       37.40     16.01 o 
  13   0   4      181.89      194.60     23.47 o 
  14   0   4        9.45       14.97     16.90 o 
  15   0   4       40.52       46.83     16.09 o 
  16   0   4      181.36      148.37     29.92 o 
  17   0   4       90.85       81.54     28.05 o 
  18   0   4       18.02       43.84     27.11 o 
  19   0   4       13.51      -11.96     27.24 o 
  20   0   4        5.75       -2.37     27.04 o 
 -24   1   4        7.34        5.40     52.12 o 
 -23   1   4       11.16       18.46     50.43 o 
 -22   1   4      123.48      129.08     35.80 o 
 -21   1   4      233.90      283.81     30.05 o 
 -20   1   4      143.13      166.35     26.01 o 
 -19   1   4        6.46       10.31     13.84 o 
 -18   1   4       39.59       22.25     13.24 o 
 -17   1   4      182.84      173.30     16.86 o 
 -16   1   4      510.43      516.30     22.93 o 
 -15   1   4       16.07       -5.39     11.43 o 
 -14   1   4      403.38      423.85     19.22 o 
 -13   1   4      427.60      415.36     17.73 o 
 -12   1   4     5136.52     5077.85     75.01 o 
 -11   1   4      219.74      224.76     12.95 o 
 -10   1   4       72.85       93.85     14.97 o 
  -9   1   4       70.19       67.37      7.74 o 
  -8   1   4       25.79       14.98      6.10 o 
  -7   1   4       62.81       75.60      6.76 o 
  -6   1   4      149.39      160.20      8.17 o 
  -5   1   4        0.92       -2.89      2.89 o 
  -4   1   4      795.92      711.70      9.88 o 
  -3   1   4       77.60       75.85      3.34 o 
  -2   1   4     1792.46     1616.25     21.12 o 
  -1   1   4       12.14       18.85      5.20 o 
   0   1   4     3938.28     3928.99     47.52 o 
   1   1   4       96.70      120.74      8.42 o 
   2   1   4     4112.02     4160.75     39.46 o 
   3   1   4      489.17      494.47      8.88 o 
   4   1   4      240.26      208.91      7.58 o 
   5   1   4      194.51      150.59      6.38 o 
   6   1   4     1584.67     1558.88     19.63 o 
   7   1   4      473.13      441.26     10.98 o 
   8   1   4     5146.42     5399.63     55.66 o 
   9   1   4      166.45      190.36      8.80 o 
  10   1   4     3088.25     2952.68     37.84 o 
  11   1   4      604.96      613.94     20.67 o 
  12   1   4        3.47       -8.65      8.65 o 
  13   1   4        0.07       -7.48      9.10 o 
  14   1   4      180.10      169.59     14.83 o 
  15   1   4      224.45      201.83     20.02 o 
  16   1   4        0.04       18.09     19.10 o 
  17   1   4       11.87       17.46     17.23 o 
  18   1   4       40.45       42.69     18.90 o 
  19   1   4       49.79       51.50     20.27 o 
  20   1   4        1.45        2.20     18.93 o 
 -24   2   4       45.34      121.91     60.90 o 
 -23   2   4       88.13       79.93     56.40 o 
 -22   2   4        0.77      -19.37     33.49 o 
 -21   2   4        1.52        4.81     23.61 o 
 -20   2   4       78.20       85.03     26.36 o 
 -19   2   4      120.40      128.94     26.03 o 
 -18   2   4      234.58      234.64     33.14 o 
 -17   2   4        5.10       -0.37     11.65 o 
 -16   2   4      951.44      924.74     29.15 o 
 -15   2   4      475.27      458.05     20.92 o 
 -14   2   4      742.35      722.68     24.31 o 
 -13   2   4      236.32      245.26     14.86 o 
 -12   2   4        0.47       -9.46      9.46 o 
 -11   2   4      107.43      113.37     10.82 o 
 -10   2   4     4231.49     4138.21     58.68 o 
  -9   2   4       16.21        3.79      6.31 o 
  -8   2   4     1410.43     1653.08     25.15 o 
  -7   2   4      332.71      365.08     10.72 o 
  -6   2   4     8195.27     8219.03     91.21 o 
  -5   2   4       53.86       39.58      5.88 o 
  -4   2   4      853.96      789.82     11.82 o 
  -3   2   4      781.04      819.04     12.08 o 
  -2   2   4     3728.97     3889.82     40.68 o 
  -1   2   4        0.27       -2.30      3.48 o 
   0   2   4     8695.62     9215.17     87.11 o 
   1   2   4        1.07        0.44      3.30 o 
   2   2   4     1743.71     1646.95     18.71 o 
   3   2   4     3361.36     3376.81     35.80 o 
   4   2   4     2142.35     2130.02     28.27 o 
   5   2   4       25.21       22.54      4.70 o 
   6   2   4       44.70       36.01      4.82 o 
   7   2   4      187.54      180.21      7.33 o 
   8   2   4      214.45      186.16      9.20 o 
   9   2   4       77.95       74.52      7.05 o 
  10   2   4      330.35      313.03     12.82 o 
  11   2   4      482.87      500.43     19.75 o 
  12   2   4       61.70       71.76     11.71 o 
  13   2   4       60.84       62.85     16.03 o 
  14   2   4       34.48       50.14     18.12 o 
  15   2   4       52.10       31.30     27.59 o 
  16   2   4       13.06        5.79     15.21 o 
  17   2   4       13.84       16.37     20.50 o 
  18   2   4        3.10      -16.00     16.00 o 
  19   2   4        0.67       -6.61     23.33 o 
  20   2   4        4.27       -4.07     19.82 o 
 -23   3   4        4.60       33.77     53.58 o 
 -22   3   4        5.59        8.45     35.57 o 
 -21   3   4       54.86       65.25     27.01 o 
 -20   3   4      262.68      303.48     34.04 o 
 -19   3   4        6.80       16.94     18.03 o 
 -18   3   4        5.23       -3.42     14.12 o 
 -17   3   4       76.34       77.72     16.06 o 
 -16   3   4       68.26       65.16     15.06 o 
 -15   3   4      148.69      128.52     16.04 o 
 -14   3   4      175.20      182.09     19.31 o 
 -13   3   4       11.12       -5.03     10.23 o 
 -12   3   4       50.15       33.22     10.42 o 
 -11   3   4       26.92       24.52     11.39 o 
 -10   3   4      169.37      169.37     11.62 o 
  -9   3   4        0.46       -7.32      7.32 o 
  -8   3   4     3168.18     3343.38     45.80 o 
  -7   3   4      251.19      256.24     10.76 o 
  -6   3   4     1794.17     1921.93     30.75 o 
  -5   3   4      703.51      686.29     14.20 o 
  -4   3   4      255.63      344.11      9.91 o 
  -3   3   4        0.01       -3.79      3.79 o 
  -2   3   4     1012.40     1148.82     15.49 o 
  -1   3   4       44.32       41.21      3.79 o 
   0   3   4     3151.09     3174.56     32.92 o 
   1   3   4     2936.03     2853.50     28.98 o 
   2   3   4     4944.58     5198.12     49.31 o 
   3   3   4       13.06        2.42      3.75 o 
   4   3   4     4198.68     4561.80     49.80 o 
   5   3   4       10.70        4.00      4.49 o 
   6   3   4       34.41       34.24      5.28 o 
   7   3   4       37.14       39.61      5.48 o 
   8   3   4        6.71       -4.89      4.89 o 
   9   3   4      189.71      191.95      9.18 o 
  10   3   4      168.70      165.94     10.21 o 
  11   3   4      221.29      234.81     14.11 o 
  12   3   4       82.26       98.71     36.77 o 
  13   3   4        6.00       28.38     14.57 o 
  14   3   4      120.37       94.69     20.84 o 
  15   3   4       14.87       11.11     17.61 o 
  16   3   4        0.18      -17.37     17.37 o 
  17   3   4        3.37       -5.56     27.77 o 
  18   3   4        0.01      -16.56     16.56 o 
  19   3   4       45.81       79.83     27.66 o 
  20   3   4       10.02      -22.47     22.47 o 
 -23   4   4        2.76      -48.18     48.18 o 
 -22   4   4       19.25       26.42     35.54 o 
 -21   4   4       16.90        6.06     25.82 o 
 -20   4   4      109.65       83.59     26.44 o 
 -19   4   4        6.60        9.95     22.09 o 
 -18   4   4       44.93       44.72     15.82 o 
 -17   4   4      115.39      127.73     17.81 o 
 -16   4   4      154.77      219.76     27.86 o 
 -15   4   4      122.44       99.89     15.18 o 
 -14   4   4      709.52      694.31     26.40 o 
 -13   4   4      468.45      418.63     29.48 o 
 -12   4   4       80.47       80.21     11.27 o 
 -11   4   4        6.61        6.80      8.46 o 
 -10   4   4      141.30      154.34     11.19 o 
  -9   4   4      104.24      102.28     10.27 o 
  -8   4   4      316.73      326.78     11.77 o 
  -7   4   4      316.59      358.35     16.91 o 
  -6   4   4     5293.56     5370.31     61.81 o 
  -5   4   4       14.05        3.98      5.01 o 
  -4   4   4     2206.37     2360.85     28.84 o 
  -3   4   4      437.35      446.53     10.24 o 
  -2   4   4      108.10       91.23      7.82 o 
  -1   4   4      638.53      599.79     11.60 o 
   0   4   4     1141.36     1187.50     18.05 o 
   1   4   4      464.84      462.96     11.00 o 
   2   4   4       65.35       87.70      5.80 o 
   3   4   4     1554.53     1593.29     21.79 o 
   4   4   4      248.71      283.52      8.88 o 
   5   4   4       43.07       51.74      5.96 o 
   6   4   4      437.94      438.25     12.15 o 
   7   4   4      441.25      406.68     12.28 o 
   8   4   4       10.58       14.93      6.77 o 
   9   4   4      144.28      127.19      9.16 o 
  10   4   4      511.32      544.75     24.31 o 
  11   4   4      172.06      174.00     17.54 o 
  12   4   4       17.29        8.42     12.83 o 
  13   4   4        4.49        2.46     15.90 o 
  14   4   4        3.18       13.24     16.54 o 
  15   4   4       12.55       -5.45     17.14 o 
  16   4   4        1.83      -15.84     15.84 o 
  17   4   4        3.41      -13.90     28.57 o 
  18   4   4       22.55       27.80     25.01 o 
  19   4   4        1.15        7.40     33.48 o 
 -23   5   4        0.01      -36.02     54.48 o 
 -22   5   4        0.88       -5.63     33.73 o 
 -21   5   4        2.95      -30.49     30.49 o 
 -20   5   4        5.00       -2.89     23.41 o 
 -19   5   4       39.74       54.49     25.87 o 
 -18   5   4       55.05        0.62     16.86 o 
 -17   5   4       33.70       49.34     19.65 o 
 -16   5   4        6.62       12.14     13.41 o 
 -15   5   4      133.77      133.00     16.78 o 
 -14   5   4       38.27       30.84     13.44 o 
 -13   5   4      539.90      562.67     23.79 o 
 -12   5   4      778.21      800.37     24.34 o 
 -11   5   4        0.62       -2.07      7.91 o 
 -10   5   4       33.07       37.20      9.11 o 
  -9   5   4      103.46      103.47      9.53 o 
  -8   5   4       52.69       46.38      7.60 o 
  -7   5   4        8.67        2.59      6.06 o 
  -6   5   4       13.52       12.79      6.43 o 
  -5   5   4     1041.86     1040.30     18.61 o 
  -4   5   4      384.95      406.63     10.77 o 
  -3   5   4      216.62      229.35      8.18 o 
  -2   5   4      221.02      187.77      7.79 o 
  -1   5   4     1878.53     1900.52     24.96 o 
   0   5   4      996.99      918.62     21.70 o 
   1   5   4        0.17       -4.58      4.58 o 
   2   5   4      787.94      874.79     15.28 o 
   3   5   4      249.82      235.12      8.76 o 
   4   5   4        0.54        4.13      5.06 o 
   5   5   4      220.50      207.45      8.75 o 
   6   5   4      362.73      408.30     14.73 o 
   7   5   4       72.95       87.96      9.96 o 
   8   5   4      119.13      144.28     10.77 o 
   9   5   4       28.30       20.51      8.61 o 
  10   5   4      495.12      411.07     18.27 o 
  11   5   4      140.53      117.44     16.16 o 
  12   5   4       27.49        8.96     14.71 o 
  13   5   4       64.52       94.02     18.64 o 
  14   5   4        0.29      -14.10     23.52 o 
  15   5   4        7.08       29.45     27.47 o 
  16   5   4        6.39      -17.00     26.52 o 
  17   5   4        0.00       10.89     22.13 o 
  18   5   4        4.68      -11.59     22.78 o 
  19   5   4        0.00       39.32     26.62 o 
 -22   6   4       48.22       17.11     50.66 o 
 -21   6   4       27.62       12.01     34.12 o 
 -20   6   4       74.24       46.57     58.03 o 
 -19   6   4       36.56       -1.62     22.76 o 
 -18   6   4        0.20       21.03     19.21 o 
 -17   6   4      118.72      121.55     22.02 o 
 -16   6   4        0.63        6.21     13.80 o 
 -15   6   4       69.42       33.57     14.70 o 
 -14   6   4      442.80      403.72     25.82 o 
 -13   6   4      257.34      303.21     20.10 o 
 -12   6   4       77.66       67.12     11.33 o 
 -11   6   4      122.16      110.44     10.85 o 
 -10   6   4      137.33      117.02     10.67 o 
  -9   6   4      205.89      218.91     14.01 o 
  -8   6   4      210.88      219.78     12.10 o 
  -7   6   4       10.27        2.25      5.55 o 
  -6   6   4      235.37      253.88     11.37 o 
  -5   6   4      189.12      180.36     10.82 o 
  -4   6   4     1710.64     1834.10     26.14 o 
  -3   6   4      161.72      129.23      7.41 o 
  -2   6   4      750.12      802.90     15.65 o 
  -1   6   4        9.83       -1.57      7.14 o 
   0   6   4     2804.20     2982.46     36.52 o 
   1   6   4      467.59      471.66     12.02 o 
   2   6   4       60.59       54.24      6.01 o 
   3   6   4      419.67      409.28     12.64 o 
   4   6   4       10.64        7.21      6.57 o 
   5   6   4      190.34      209.35     10.64 o 
   6   6   4      830.92      867.87     17.77 o 
   7   6   4       74.63       79.55      8.06 o 
   8   6   4      139.35      125.94     13.22 o 
   9   6   4      117.77      116.98     12.53 o 
  10   6   4       32.79       31.46     11.20 o 
  11   6   4       13.33       35.59     12.00 o 
  12   6   4       43.41        4.36     12.75 o 
  13   6   4       65.43       79.51     21.91 o 
  14   6   4       23.18       21.32     30.00 o 
  15   6   4       27.22       23.90     21.94 o 
  16   6   4       37.01       33.12     23.32 o 
  17   6   4       13.86       -9.05     23.88 o 
  18   6   4        0.21       28.99     24.60 o 
  19   6   4        0.00       61.60     28.42 o 
 -22   7   4       45.86       29.72     59.32 o 
 -21   7   4       27.14       17.08     34.78 o 
 -20   7   4       78.88       24.93     33.13 o 
 -19   7   4        4.21       15.74     32.13 o 
 -18   7   4      101.65       76.22     37.15 o 
 -17   7   4      129.93      161.87     25.96 o 
 -16   7   4      417.70      389.07     32.63 o 
 -15   7   4       55.69       41.53     15.85 o 
 -14   7   4      787.90      726.04     34.30 o 
 -13   7   4      657.51      662.84     23.66 o 
 -12   7   4      527.28      491.46     23.23 o 
 -11   7   4      112.31      110.03     12.40 o 
 -10   7   4       35.42       34.95      9.95 o 
  -9   7   4      573.54      516.87     17.99 o 
  -8   7   4      493.22      528.96     19.52 o 
  -7   7   4       19.88        7.44      7.23 o 
  -6   7   4      835.88      809.91     20.00 o 
  -5   7   4     2249.25     2183.20     32.90 o 
  -4   7   4      123.79       98.45      7.86 o 
  -3   7   4      155.09      196.60     13.38 o 
  -2   7   4      260.53      306.04     10.92 o 
  -1   7   4      221.49      216.16     10.25 o 
   0   7   4     1565.61     1486.01     23.13 o 
   1   7   4      310.73      330.02     11.62 o 
   2   7   4     2064.27     2060.43     28.79 o 
   3   7   4      958.70      999.26     20.88 o 
   4   7   4      158.97      152.24     15.29 o 
   5   7   4      317.36      297.99     12.99 o 
   6   7   4      130.54      114.82     10.51 o 
   7   7   4       95.60       84.95     12.90 o 
   8   7   4      335.57      326.20     18.78 o 
   9   7   4       11.03        6.58     12.65 o 
  10   7   4       74.49       43.19     14.99 o 
  11   7   4        9.32       19.44     18.04 o 
  12   7   4        7.46      -14.01     35.33 o 
  13   7   4       10.81       19.70     25.05 o 
  14   7   4       52.06        7.00     21.51 o 
  15   7   4       64.12       65.52     35.15 o 
  16   7   4        2.65       12.59     22.59 o 
  17   7   4       25.82       37.11     24.70 o 
  18   7   4       19.58       54.36     26.86 o 
 -21   8   4       14.82       16.21     54.82 o 
 -20   8   4        1.09      -21.11     45.48 o 
 -19   8   4       63.91       16.05     32.66 o 
 -18   8   4      190.31      233.07     43.96 o 
 -17   8   4       44.84       72.68     25.42 o 
 -16   8   4      117.79      111.58     22.24 o 
 -15   8   4       35.70       41.63     16.47 o 
 -14   8   4      396.79      441.82     27.94 o 
 -13   8   4       53.14        5.73     15.59 o 
 -12   8   4        0.03        8.31     11.14 o 
 -11   8   4        0.37       -6.26      9.81 o 
 -10   8   4      112.82      118.37     16.73 o 
  -9   8   4       76.93       85.51     12.16 o 
  -8   8   4      320.11      345.70     14.88 o 
  -7   8   4       56.77       50.06      9.26 o 
  -6   8   4      937.59     1008.34     23.00 o 
  -5   8   4       40.53       27.56      7.32 o 
  -4   8   4      414.37      450.71     14.36 o 
  -3   8   4        4.38       -4.06      5.87 o 
  -2   8   4      884.40      904.63     19.68 o 
  -1   8   4        0.05       -6.66      6.66 o 
   0   8   4      272.03      280.86     12.27 o 
   1   8   4      155.86      161.47      8.69 o 
   2   8   4      343.87      331.65     13.28 o 
   3   8   4       93.52      104.04     12.67 o 
   4   8   4       14.71       14.19      8.22 o 
   5   8   4       42.58       47.92     10.71 o 
   6   8   4      653.18      744.89     29.65 o 
   7   8   4        0.06       -4.49     13.11 o 
   8   8   4      252.68      251.74     21.04 o 
   9   8   4       23.88       41.59     15.08 o 
  10   8   4       15.47       15.79     19.69 o 
  11   8   4        1.52       15.00     17.86 o 
  12   8   4        0.14       -8.15     21.71 o 
  13   8   4       95.45       80.93     24.43 o 
  14   8   4        0.51        8.92     20.90 o 
  15   8   4        2.16       -4.80     22.05 o 
  16   8   4       61.34       43.74     25.71 o 
  17   8   4       21.31        2.51     36.92 o 
 -20   9   4      189.43      187.43     66.08 o 
 -19   9   4        1.53       38.15     34.92 o 
 -18   9   4       71.05       10.10     35.46 o 
 -17   9   4       23.02       38.43     30.48 o 
 -16   9   4        5.22        9.28     19.30 o 
 -15   9   4      153.66      138.71     26.47 o 
 -14   9   4       26.86       13.87     17.37 o 
 -13   9   4      174.36      181.36     21.93 o 
 -12   9   4      483.43      496.17     28.49 o 
 -11   9   4       31.91       31.89     12.10 o 
 -10   9   4       48.23       31.50     11.94 o 
  -9   9   4      524.84      537.66     20.73 o 
  -8   9   4      511.56      548.62     20.49 o 
  -7   9   4       11.48       13.19      9.94 o 
  -6   9   4      299.79      299.80     15.90 o 
  -5   9   4      407.58      394.35     14.01 o 
  -4   9   4      618.64      630.20     17.58 o 
  -3   9   4        8.23       -7.06      7.06 o 
  -2   9   4      372.04      373.60     14.76 o 
  -1   9   4        0.00       -7.61      7.61 o 
   0   9   4      752.32      722.97     18.95 o 
   1   9   4      890.71      920.51     23.59 o 
   2   9   4      882.29      888.22     25.24 o 
   3   9   4       90.23       59.19     13.07 o 
   4   9   4      320.58      308.64     23.51 o 
   5   9   4       19.63        7.84     13.83 o 
   6   9   4      272.70      258.11     20.88 o 
   7   9   4        0.49        0.35     14.29 o 
   8   9   4       18.02        1.14     15.76 o 
   9   9   4       78.26       64.27     18.99 o 
  10   9   4       93.55       85.21     22.60 o 
  11   9   4        9.48        4.54     29.46 o 
  12   9   4        9.68       -8.99     19.05 o 
  13   9   4       16.47       27.87     25.97 o 
  14   9   4        0.03        9.98     21.95 o 
  15   9   4       47.69       18.68     24.15 o 
  16   9   4        0.44      -23.52     23.52 o 
  17   9   4        2.56       -1.73     26.65 o 
 -19  10   4        0.01       49.53     55.38 o 
 -18  10   4       31.72      -20.65     31.90 o 
 -17  10   4        6.19      -11.52     34.00 o 
 -16  10   4       18.67       60.68     51.11 o 
 -15  10   4       56.82       99.18     77.51 o 
 -14  10   4       41.46       59.12     32.06 o 
 -13  10   4      144.16      120.21     25.55 o 
 -12  10   4       10.63       60.49     33.52 o 
 -11  10   4       91.99       55.42     21.98 o 
 -10  10   4      609.14      618.29     26.24 o 
  -9  10   4        6.80       12.14     12.38 o 
  -8  10   4       27.65       36.37     12.93 o 
  -7  10   4        3.54       -5.15     11.33 o 
  -6  10   4      842.53      827.57     29.13 o 
  -5  10   4        3.46        7.08     11.55 o 
  -4  10   4       97.63       95.11     12.53 o 
  -3  10   4      153.12      153.54     17.31 o 
  -2  10   4      123.26      118.53     13.11 o 
  -1  10   4      313.11      278.79     20.21 o 
   0  10   4       28.00       11.63     13.32 o 
   1  10   4      249.62      256.53     17.83 o 
   2  10   4      408.90      410.23     24.04 o 
   3  10   4       41.91       21.18     14.06 o 
   4  10   4      127.54      179.14     19.16 o 
   5  10   4        0.45       24.92     14.87 o 
   6  10   4        0.00       -5.17     15.67 o 
   7  10   4       22.22       24.26     18.37 o 
   8  10   4       84.28       74.22     20.70 o 
   9  10   4       23.35       66.11     20.39 o 
  10  10   4        1.52        6.32     19.15 o 
  11  10   4       34.02       44.37     22.15 o 
  12  10   4        5.31       -2.25     20.70 o 
  13  10   4       23.17       41.52     27.25 o 
  14  10   4        0.05        9.78     32.03 o 
  15  10   4       21.60        1.22     25.01 o 
  16  10   4       13.21       42.58     25.99 o 
 -18  11   4       27.56       91.41     56.74 o 
 -17  11   4        9.57      -29.54     29.54 o 
 -16  11   4       11.79       27.58     48.18 o 
 -15  11   4       93.89       93.43     49.31 o 
 -14  11   4       26.33       58.72     30.15 o 
 -13  11   4       15.75       34.36     28.69 o 
 -12  11   4        6.37       25.81     26.23 o 
 -11  11   4        9.85       -2.75     20.04 o 
 -10  11   4        3.51       -7.59     12.56 o 
  -9  11   4        6.02      -12.33     12.33 o 
  -8  11   4      433.86      400.68     22.21 o 
  -7  11   4       63.88       49.16     14.09 o 
  -6  11   4        1.98      -11.66     11.66 o 
  -5  11   4       65.82       68.19     13.93 o 
  -4  11   4      548.63      547.59     24.21 o 
  -3  11   4      320.06      306.27     19.24 o 
  -2  11   4       60.54       67.26     17.85 o 
  -1  11   4       62.72       75.99     14.53 o 
   0  11   4      159.39      138.96     16.13 o 
   1  11   4        0.60       -9.51     12.29 o 
   2  11   4       82.60       77.22     17.82 o 
   3  11   4      124.17       98.63     18.24 o 
   4  11   4       73.37       81.39     20.37 o 
   5  11   4       60.52      129.19     21.79 o 
   6  11   4      178.22      158.94     24.08 o 
   7  11   4        3.61       -0.07     17.26 o 
   8  11   4        8.30       13.95     18.95 o 
   9  11   4       94.01       81.34     22.86 o 
  10  11   4       32.57       31.27     21.07 o 
  11  11   4        4.56       -3.75     20.46 o 
  12  11   4        0.01       52.26     27.68 o 
  13  11   4       28.90       28.31     28.34 o 
  14  11   4        0.06       13.11     29.84 o 
  15  11   4        7.09        4.63     25.38 o 
 -17  12   4       32.94       92.87     59.44 o 
 -16  12   4       37.27       62.03     54.71 o 
 -15  12   4       21.35      -16.89     42.55 o 
 -14  12   4       37.23      -10.69     44.58 o 
 -13  12   4        8.32       16.66     44.80 o 
 -12  12   4        1.55        3.19     27.44 o 
 -11  12   4        1.81       24.40     26.66 o 
 -10  12   4       71.36       37.58     27.61 o 
  -9  12   4      171.98      179.08     23.08 o 
  -8  12   4        3.42      -12.13     13.18 o 
  -7  12   4      461.06      392.43     23.07 o 
  -6  12   4      336.32      372.85     30.59 o 
  -5  12   4       41.51       18.85     13.89 o 
  -4  12   4       26.66       40.08     14.49 o 
  -3  12   4      213.09      252.06     19.18 o 
  -2  12   4       40.73       32.16     14.18 o 
  -1  12   4       12.20        8.94     13.99 o 
   0  12   4       94.35       50.30     16.68 o 
   1  12   4      463.14      454.11     28.24 o 
   2  12   4        0.00       19.40     15.57 o 
   3  12   4      218.25      305.13     24.09 o 
   4  12   4       24.57       28.81     18.38 o 
   5  12   4        0.07      -17.69     17.82 o 
   6  12   4       15.06       13.87     18.88 o 
   7  12   4       28.37       37.56     20.86 o 
   8  12   4       64.47       69.91     23.15 o 
   9  12   4        1.73      -22.81     22.81 o 
  10  12   4       23.18       50.33     28.59 o 
  11  12   4       72.71      116.63     32.43 o 
  12  12   4        0.27      -12.10     25.07 o 
  13  12   4        0.99       11.84     28.24 o 
 -16  13   4        3.44      -44.80     52.57 o 
 -15  13   4       29.81      -17.79     52.68 o 
 -14  13   4        4.09       59.55     54.48 o 
 -13  13   4       65.33       54.60     52.46 o 
 -12  13   4       17.52       75.42     50.99 o 
 -11  13   4        2.23      -11.03     31.86 o 
 -10  13   4       16.27       24.21     50.09 o 
  -9  13   4       94.27       88.98     32.37 o 
  -8  13   4       13.22       14.28     18.51 o 
  -7  13   4       18.82       48.87     19.30 o 
  -6  13   4        0.19       -9.34     20.64 o 
  -5  13   4      600.30      799.24     42.79 o 
  -4  13   4       66.70       33.82     22.44 o 
  -3  13   4       21.03       16.42     15.72 o 
  -2  13   4        8.22      -14.90     15.29 o 
  -1  13   4        1.65        7.90     15.66 o 
   0  13   4        0.11       -4.98     15.36 o 
   1  13   4       13.52      -15.23     15.23 o 
   2  13   4       17.45        8.41     16.83 o 
   3  13   4      133.34       94.13     20.96 o 
   4  13   4       30.76       10.45     20.68 o 
   5  13   4       70.79       66.04     19.32 o 
   6  13   4        0.03       -4.61     26.00 o 
   7  13   4       53.93       48.82     28.92 o 
   8  13   4       58.43       84.63     30.47 o 
   9  13   4       73.64       86.89     33.72 o 
  10  13   4        4.58      -25.09     42.78 o 
  11  13   4        1.06       -3.29     28.77 o 
  12  13   4        1.28       -0.64     29.27 o 
 -14  14   4        5.64        5.63     55.72 o 
 -13  14   4       13.37      -40.98     45.82 o 
 -12  14   4        0.01        0.45     44.47 o 
 -11  14   4       36.75       -6.87     44.13 o 
 -10  14   4        1.47      -40.41     40.41 o 
  -9  14   4       44.45       29.78     31.65 o 
  -8  14   4       11.18       19.70     30.84 o 
  -7  14   4      260.16      298.41     40.23 o 
  -6  14   4       17.44       18.26     19.18 o 
  -5  14   4       19.17       59.61     30.15 o 
  -4  14   4        1.34       -6.40     24.59 o 
  -3  14   4      128.45      110.10     32.27 o 
  -2  14   4        1.41        0.68     26.67 o 
  -1  14   4        3.54        5.69     19.71 o 
   0  14   4       42.18       15.37     21.20 o 
   1  14   4       73.89      138.06     30.66 o 
   2  14   4        0.13      -15.19     19.56 o 
   3  14   4      100.85       61.18     31.77 o 
   4  14   4        1.23       12.50     20.89 o 
   5  14   4       27.44       34.50     22.38 o 
   6  14   4       21.77       24.19     21.35 o 
   7  14   4       82.21       27.72     31.09 o 
   8  14   4        1.39      -12.84     28.34 o 
   9  14   4        4.92      -19.36     27.55 o 
  10  14   4       21.19       -6.46     43.40 o 
 -11  15   4        7.23       57.07     58.54 o 
 -10  15   4        3.67       39.06     53.92 o 
  -9  15   4       45.68       75.08     58.76 o 
  -8  15   4        0.20       -2.36     47.73 o 
  -7  15   4       75.83      129.79     58.87 o 
  -6  15   4        2.12      -18.86     18.86 o 
  -5  15   4      194.01      288.28     43.08 o 
  -4  15   4       41.89       29.64     31.69 o 
  -3  15   4       11.50        0.59     37.49 o 
  -2  15   4        0.04        3.06     29.49 o 
  -1  15   4        6.32       73.68     37.82 o 
   0  15   4        0.30       -1.37     28.53 o 
   1  15   4        1.90       -8.30     29.12 o 
   2  15   4        0.15      -12.16     29.92 o 
   3  15   4       33.84       36.19     23.56 o 
   4  15   4        0.40        9.83     22.85 o 
   5  15   4       17.76       46.52     25.62 o 
   6  15   4        4.35       -6.01     22.36 o 
   7  15   4       30.64       26.01     25.46 o 
   8  15   4        7.49        6.15     29.76 o 
  -8  16   4        1.60      -23.08     49.31 o 
  -7  16   4       30.58       28.82     58.31 o 
  -6  16   4        0.00      -11.93     53.92 o 
  -5  16   4        1.53       -1.06     27.35 o 
  -4  16   4       11.67       55.84     53.47 o 
  -3  16   4        0.25        7.20     49.98 o 
  -2  16   4        0.42       60.45     52.35 o 
  -1  16   4        1.96      -25.55     44.24 o 
   0  16   4       30.02        7.54     48.29 o 
   1  16   4       52.20      102.33     55.50 o 
   2  16   4        0.30      -16.66     46.04 o 
   3  16   4       28.50       20.49     50.21 o 
   4  16   4        9.28       25.22     47.05 o 
   5  16   4        0.51      -14.30     48.63 o 
 -24   1   5        3.51        5.18     52.35 o 
 -23   1   5       11.35       34.56     52.91 o 
 -22   1   5       43.32      113.02     52.01 o 
 -21   1   5       21.99       18.76     28.80 o 
 -20   1   5       19.87        1.29     15.18 o 
 -19   1   5       77.68       76.69     16.52 o 
 -18   1   5        2.99       11.70     12.89 o 
 -17   1   5       23.03       30.78     13.17 o 
 -16   1   5       67.36       68.20     13.65 o 
 -15   1   5       77.27       91.10     13.34 o 
 -14   1   5      185.87      173.39     14.13 o 
 -13   1   5     1080.81     1107.83     27.91 o 
 -12   1   5       92.23       99.17     11.09 o 
 -11   1   5        2.43       -6.95      7.50 o 
 -10   1   5        2.24        0.46      7.23 o 
  -9   1   5      673.53      789.38     17.97 o 
  -8   1   5      106.22      130.88      9.95 o 
  -7   1   5      453.48      596.55     13.90 o 
  -6   1   5     1101.72     1095.73     18.31 o 
  -5   1   5     4944.57     5355.26     55.75 o 
  -4   1   5      630.26      672.88      9.19 o 
  -3   1   5      129.17      100.98      4.40 o 
  -2   1   5       88.03       87.57      7.80 o 
  -1   1   5      655.45      628.68     15.84 o 
   0   1   5     1854.53     1952.62     29.65 o 
   1   1   5     1253.47     1222.32     21.52 o 
   2   1   5       53.64       64.15      3.92 o 
   3   1   5      436.94      482.31      9.02 o 
   4   1   5       20.29       22.58      4.45 o 
   5   1   5      542.52      532.40     11.05 o 
   6   1   5      318.37      332.02     11.06 o 
   7   1   5        0.12        8.17      5.49 o 
   8   1   5        8.76       13.70      6.09 o 
   9   1   5       36.11       30.18      6.93 o 
  10   1   5        0.06       -3.83      8.01 o 
  11   1   5      232.83      235.50     14.57 o 
  12   1   5       33.59       21.07     10.30 o 
  13   1   5        5.14       -9.31      9.31 o 
  14   1   5       14.39        7.30     12.59 o 
  15   1   5        0.09       17.44     12.75 o 
  16   1   5        2.10        4.65     16.58 o 
  17   1   5       12.60       23.65     18.61 o 
  18   1   5        0.48       -8.66     17.28 o 
  19   1   5        2.30       -6.37     18.66 o 
 -24   2   5       57.55      108.86     64.05 o 
 -23   2   5       19.28       48.97     53.92 o 
 -22   2   5       36.03        8.22     46.94 o 
 -21   2   5        1.76        9.06     30.82 o 
 -20   2   5       35.25       24.70     19.63 o 
 -19   2   5       67.57       50.19     17.41 o 
 -18   2   5        7.59       12.39     13.00 o 
 -17   2   5        6.64        3.41     12.32 o 
 -16   2   5      188.66      191.77     16.51 o 
 -15   2   5      862.77      894.03     27.45 o 
 -14   2   5       36.59       19.54     12.62 o 
 -13   2   5       45.91       27.94     10.19 o 
 -12   2   5       52.76       55.92      9.74 o 
 -11   2   5      369.48      348.63     13.93 o 
 -10   2   5       27.27       29.01      7.66 o 
  -9   2   5      745.42      839.63     19.42 o 
  -8   2   5        6.81       -0.69      5.28 o 
  -7   2   5      649.85      706.71     14.46 o 
  -6   2   5        9.00        8.15      4.35 o 
  -5   2   5     1862.84     1757.10     26.90 o 
  -4   2   5      467.25      525.92     10.58 o 
  -3   2   5      726.72      762.89     15.89 o 
  -2   2   5      147.19      132.35      7.15 o 
  -1   2   5      324.32      300.72      7.18 o 
   0   2   5        0.03       -3.78      3.78 o 
   1   2   5     3706.40     3831.31     44.57 o 
   2   2   5      848.55      911.11     14.23 o 
   3   2   5      179.76      171.57      7.37 o 
   4   2   5      761.80      840.69     13.92 o 
   5   2   5      185.68      201.93      7.03 o 
   6   2   5       42.41       35.39      4.64 o 
   7   2   5        0.40       -0.09      4.82 o 
   8   2   5       76.33       88.28      7.16 o 
   9   2   5        0.12       -2.17      5.97 o 
  10   2   5      139.59      113.80     13.29 o 
  11   2   5      103.34       96.37     12.53 o 
  12   2   5      323.34      309.80     16.11 o 
  13   2   5       49.26       35.88     12.63 o 
  14   2   5       94.49       62.35     14.41 o 
  15   2   5       69.37       70.10     15.34 o 
  16   2   5       10.67       13.82     13.71 o 
  17   2   5        2.87        4.81     17.77 o 
  18   2   5        4.83      -17.62     17.66 o 
  19   2   5        0.25       11.93     19.24 o 
 -23   3   5        0.54        3.04     52.23 o 
 -22   3   5      103.65       37.60     46.94 o 
 -21   3   5      276.68      323.99     45.79 o 
 -20   3   5        8.27       42.03     25.20 o 
 -19   3   5      168.75      191.86     21.55 o 
 -18   3   5      116.35       88.26     17.44 o 
 -17   3   5      422.58      408.20     26.50 o 
 -16   3   5        0.27      -12.16     12.16 o 
 -15   3   5       60.86       59.89     14.07 o 
 -14   3   5      324.89      293.36     18.56 o 
 -13   3   5     1176.23     1174.98     32.13 o 
 -12   3   5       54.92       41.03     10.59 o 
 -11   3   5      520.37      534.18     18.69 o 
 -10   3   5      243.72      255.05     13.88 o 
  -9   3   5      162.08      174.49      9.73 o 
  -8   3   5      107.43      130.28      8.56 o 
  -7   3   5     1246.37     1448.20     23.77 o 
  -6   3   5     1264.55     1261.90     22.46 o 
  -5   3   5      551.11      589.98     16.38 o 
  -4   3   5      142.27      153.63      7.11 o 
  -3   3   5      669.65      852.98     15.38 o 
  -2   3   5      823.25      794.04     12.98 o 
  -1   3   5      431.46      431.50     10.14 o 
   0   3   5       12.66       11.93      3.92 o 
   1   3   5      960.06      867.49     13.07 o 
   2   3   5      576.45      615.65     11.21 o 
   3   3   5     1671.65     1614.60     20.98 o 
   4   3   5       77.88       76.74      7.81 o 
   5   3   5      194.00      190.87      7.63 o 
   6   3   5       12.99        2.62      5.15 o 
   7   3   5        1.91        3.19      5.38 o 
   8   3   5       22.79       19.56      6.18 o 
   9   3   5      789.07      800.54     17.68 o 
  10   3   5      305.92      297.79     15.06 o 
  11   3   5     1206.55     1165.09     31.13 o 
  12   3   5       47.02       48.65     15.64 o 
  13   3   5       32.77       17.85     12.85 o 
  14   3   5        8.08       10.84     12.68 o 
  15   3   5        2.38        3.82     13.14 o 
  16   3   5        2.44       -5.62     13.44 o 
  17   3   5       18.00       32.35     18.48 o 
  18   3   5       10.03       16.84     30.13 o 
  19   3   5        0.92       36.70     26.63 o 
 -23   4   5        0.55      -38.72     46.04 o 
 -22   4   5       37.24      -37.94     43.00 o 
 -21   4   5        0.00      -21.61     47.28 o 
 -20   4   5       45.12       14.03     28.30 o 
 -19   4   5      106.83      132.62     20.08 o 
 -18   4   5       48.34       37.01     15.63 o 
 -17   4   5       80.61       69.00     15.95 o 
 -16   4   5      157.26      174.44     18.08 o 
 -15   4   5      165.24      159.14     16.46 o 
 -14   4   5      102.96       97.53     19.56 o 
 -13   4   5       74.93       65.34     12.78 o 
 -12   4   5       19.52       12.31     11.11 o 
 -11   4   5      100.77      117.81     10.75 o 
 -10   4   5        9.19        2.56      7.02 o 
  -9   4   5      793.24      762.00     19.83 o 
  -8   4   5        6.85       16.24      6.89 o 
  -7   4   5      297.01      340.54     11.53 o 
  -6   4   5      194.80      224.42     13.44 o 
  -5   4   5     3572.19     3713.21     44.66 o 
  -4   4   5      109.87      116.97      6.15 o 
  -3   4   5     2652.46     2734.57     34.44 o 
  -2   4   5       35.16       41.92      7.05 o 
  -1   4   5     7641.46     7949.82     86.58 o 
   0   4   5      943.81      926.50     17.56 o 
   1   4   5        1.44        8.58      4.93 o 
   2   4   5       48.29       50.91      5.54 o 
   3   4   5       65.07       76.74      6.50 o 
   4   4   5        0.47       -3.16      5.18 o 
   5   4   5      161.83      159.24      9.85 o 
   6   4   5      191.87      221.89     10.95 o 
   7   4   5      145.76      145.35      9.60 o 
   8   4   5      866.13      883.19     18.71 o 
   9   4   5      192.54      197.09     12.61 o 
  10   4   5      120.21      124.97     14.34 o 
  11   4   5       23.17       30.08     14.40 o 
  12   4   5      207.94      206.95     20.52 o 
  13   4   5       26.47       17.62     14.66 o 
  14   4   5       76.73       71.58     17.80 o 
  15   4   5       47.62       49.50     17.58 o 
  16   4   5       48.94       67.75     19.66 o 
  17   4   5       13.67       -3.55     17.57 o 
  18   4   5       37.19       25.66     25.55 o 
  19   4   5        0.03       20.15     26.44 o 
 -23   5   5        0.85      -20.15     52.23 o 
 -22   5   5       15.73       -8.89     50.54 o 
 -21   5   5      352.66      367.88     70.58 o 
 -20   5   5       43.90       24.20     30.60 o 
 -19   5   5      135.34       97.92     26.03 o 
 -18   5   5       53.62       57.71     17.57 o 
 -17   5   5      249.90      241.55     21.19 o 
 -16   5   5       77.47      105.75     16.65 o 
 -15   5   5       86.74       50.61     14.39 o 
 -14   5   5      111.37      126.02     15.80 o 
 -13   5   5     1471.53     1419.11     44.06 o 
 -12   5   5      240.15      248.17     14.23 o 
 -11   5   5      508.19      506.32     16.66 o 
 -10   5   5        7.07        5.84      7.22 o 
  -9   5   5       51.81       54.10      8.18 o 
  -8   5   5       51.33       40.50      6.96 o 
  -7   5   5        0.32        5.53      7.49 o 
  -6   5   5      601.81      615.69     18.71 o 
  -5   5   5       22.40       16.44      5.30 o 
  -4   5   5      512.20      528.80     15.23 o 
  -3   5   5       23.12       11.26      4.45 o 
  -2   5   5      156.15      163.40      7.28 o 
  -1   5   5      202.95      226.99     11.83 o 
   0   5   5      993.10     1020.09     18.30 o 
   1   5   5     1299.28     1398.13     23.85 o 
   2   5   5      511.19      476.25     13.59 o 
   3   5   5      276.69      277.34     10.88 o 
   4   5   5       81.51       85.66      8.05 o 
   5   5   5      169.06      164.73      9.24 o 
   6   5   5       20.17       20.00      6.90 o 
   7   5   5      208.13      197.11     10.84 o 
   8   5   5       73.23       70.95     10.38 o 
   9   5   5       37.03       10.36     10.72 o 
  10   5   5       54.76       86.11     13.51 o 
  11   5   5      218.42      175.35     25.79 o 
  12   5   5        1.62      -10.47     13.30 o 
  13   5   5        0.02        3.91     14.29 o 
  14   5   5       32.68       41.73     21.03 o 
  15   5   5       68.17       62.46     23.97 o 
  16   5   5       13.21       32.97     24.38 o 
  17   5   5        1.87      -20.88     20.88 o 
  18   5   5       30.85        4.70     27.44 o 
 -22   6   5       16.92      -11.59     53.70 o 
 -21   6   5       59.97       91.30     58.76 o 
 -20   6   5       11.94      -18.86     64.62 o 
 -19   6   5       78.58       70.80     25.95 o 
 -18   6   5      135.75      180.85     28.43 o 
 -17   6   5       12.06       12.20     14.86 o 
 -16   6   5       31.01       23.11     14.99 o 
 -15   6   5       58.14       62.19     15.49 o 
 -14   6   5      498.30      498.25     24.30 o 
 -13   6   5       17.62       31.46     10.60 o 
 -12   6   5      346.76      369.00     18.73 o 
 -11   6   5      140.92      119.83     12.56 o 
 -10   6   5        4.84       -7.81      7.81 o 
  -9   6   5        0.11       -2.82      7.07 o 
  -8   6   5      189.36      190.04     10.18 o 
  -7   6   5       60.62       60.61      7.73 o 
  -6   6   5      142.68      141.37      9.06 o 
  -5   6   5     7249.95     7598.14     81.27 o 
  -4   6   5        0.05       -5.90      5.90 o 
  -3   6   5      335.91      418.36     11.00 o 
  -2   6   5      129.34      119.82     10.73 o 
  -1   6   5      954.65      935.57     18.40 o 
   0   6   5      421.20      422.77     13.43 o 
   1   6   5        0.77       -3.49      5.04 o 
   2   6   5      282.64      265.80     12.08 o 
   3   6   5     1376.04     1404.29     23.46 o 
   4   6   5      862.48      894.15     20.96 o 
   5   6   5      134.35      169.96      9.73 o 
   6   6   5        4.63       -7.02      7.02 o 
   7   6   5      415.12      464.20     19.16 o 
   8   6   5       16.01       34.26     12.34 o 
   9   6   5      538.35      580.29     24.94 o 
  10   6   5        6.25       11.39     12.45 o 
  11   6   5       72.20       40.05     12.90 o 
  12   6   5      143.64      132.33     24.26 o 
  13   6   5        9.09        7.21     19.64 o 
  14   6   5       59.42       34.19     22.48 o 
  15   6   5        0.17      -10.96     21.51 o 
  16   6   5       48.77       30.99     26.95 o 
  17   6   5       69.38       39.88     32.06 o 
  18   6   5        4.01      -23.44     29.10 o 
 -22   7   5        1.55      -49.19     49.19 o 
 -21   7   5       33.22       36.81     55.38 o 
 -20   7   5       60.20      115.16     57.52 o 
 -19   7   5        3.96       18.52     32.54 o 
 -18   7   5       57.33        6.81     22.45 o 
 -17   7   5       68.83       79.21     31.23 o 
 -16   7   5      181.98      178.67     20.25 o 
 -15   7   5       36.43       30.34     14.98 o 
 -14   7   5       17.10       16.53     15.29 o 
 -13   7   5      332.26      361.79     24.04 o 
 -12   7   5      226.59      214.56     17.22 o 
 -11   7   5       16.68        6.61     10.05 o 
 -10   7   5        0.57       11.83      9.64 o 
  -9   7   5      292.40      285.98     13.48 o 
  -8   7   5      246.73      244.08     11.79 o 
  -7   7   5      393.03      390.75     13.85 o 
  -6   7   5      161.54      162.65      9.90 o 
  -5   7   5        4.94        1.03      6.33 o 
  -4   7   5      109.55       97.82      7.94 o 
  -3   7   5      107.27      104.03     10.70 o 
  -2   7   5      194.86      234.63      9.88 o 
  -1   7   5        7.21       -2.55      6.35 o 
   0   7   5        0.06        3.66      6.42 o 
   1   7   5       77.58       75.82      7.22 o 
   2   7   5       26.49        7.85      6.14 o 
   3   7   5      533.68      565.89     16.17 o 
   4   7   5      389.59      395.07     14.12 o 
   5   7   5        0.29       -3.36      7.94 o 
   6   7   5       26.24       -4.55     10.61 o 
   7   7   5       63.94       47.20     10.41 o 
   8   7   5      119.86      100.70     13.81 o 
   9   7   5       24.78       38.23     17.60 o 
  10   7   5        0.62       22.31     17.34 o 
  11   7   5       24.19       25.82     19.08 o 
  12   7   5       70.22       84.14     23.53 o 
  13   7   5        8.52      -19.80     19.80 o 
  14   7   5       26.86        7.16     21.77 o 
  15   7   5       35.82       20.93     23.54 o 
  16   7   5        6.45       23.24     25.13 o 
  17   7   5        2.43      -15.77     22.40 o 
 -21   8   5      183.38      318.46     76.55 o 
 -20   8   5       33.31       18.01     52.46 o 
 -19   8   5        5.25       -1.01     44.24 o 
 -18   8   5       72.44      121.66     37.44 o 
 -17   8   5        7.22       23.28     22.53 o 
 -16   8   5       59.25       72.76     20.58 o 
 -15   8   5      141.06      141.52     19.36 o 
 -14   8   5      524.66      597.62     31.21 o 
 -13   8   5       12.21       28.36     12.18 o 
 -12   8   5     1253.08     1198.24     34.86 o 
 -11   8   5       12.14       -0.66     10.54 o 
 -10   8   5        1.46       10.76     10.50 o 
  -9   8   5      166.77      163.98     12.88 o 
  -8   8   5      263.96      278.60     15.00 o 
  -7   8   5       62.86       77.63     11.64 o 
  -6   8   5       45.84       42.79      8.51 o 
  -5   8   5       82.51       76.74      8.64 o 
  -4   8   5     2156.86     2169.84     33.11 o 
  -3   8   5      111.21      120.19      9.21 o 
  -2   8   5      265.19      273.47     11.58 o 
  -1   8   5       81.30       85.93      9.31 o 
   0   8   5      152.71      155.28     12.16 o 
   1   8   5      244.77      221.35     10.30 o 
   2   8   5      857.11      879.00     18.30 o 
   3   8   5     1009.37     1051.68     33.27 o 
   4   8   5        5.05      -10.51     10.51 o 
   5   8   5      473.06      482.61     24.57 o 
   6   8   5       43.21       38.88     15.36 o 
   7   8   5       73.84       44.87     17.26 o 
   8   8   5        3.30       29.14     17.90 o 
   9   8   5        7.90       -4.18     14.91 o 
  10   8   5       79.89       90.69     21.91 o 
  11   8   5       35.92       24.69     19.78 o 
  12   8   5       16.51       22.94     21.43 o 
  13   8   5       13.49       21.75     22.13 o 
  14   8   5       24.30       44.51     23.76 o 
  15   8   5       24.18       13.60     24.44 o 
  16   8   5        0.08      -22.05     22.05 o 
 -20   9   5       73.99       84.77     60.68 o 
 -19   9   5      140.15      183.83     61.58 o 
 -18   9   5       33.13      -43.68     43.68 o 
 -17   9   5        1.68      -21.53     21.53 o 
 -16   9   5      115.02      157.08     27.79 o 
 -15   9   5        2.37       33.23     26.42 o 
 -14   9   5      291.11      346.74     36.40 o 
 -13   9   5        9.16       18.71     16.71 o 
 -12   9   5        0.11       -7.27     11.79 o 
 -11   9   5        4.88        2.98     11.95 o 
 -10   9   5       22.82       38.43     12.82 o 
  -9   9   5      292.99      256.03     19.05 o 
  -8   9   5      193.32      185.64     22.59 o 
  -7   9   5        4.95       -8.31     10.20 o 
  -6   9   5     1569.74     1464.65     36.14 o 
  -5   9   5      166.55      163.74     12.04 o 
  -4   9   5      118.45      123.88     10.58 o 
  -3   9   5        6.34        6.48      9.59 o 
  -2   9   5      290.19      255.62     13.04 o 
  -1   9   5      729.04      755.38     19.87 o 
   0   9   5        0.35       -8.91      8.91 o 
   1   9   5      283.28      304.65     20.60 o 
   2   9   5     1431.00     1474.73     41.39 o 
   3   9   5      155.24      164.25     17.45 o 
   4   9   5      162.32      181.55     18.84 o 
   5   9   5        3.30        8.30     15.66 o 
   6   9   5       97.54       41.82     17.62 o 
   7   9   5       83.04      124.46     20.95 o 
   8   9   5      264.23      249.20     26.84 o 
   9   9   5       10.34       10.01     18.43 o 
  10   9   5        0.17      -16.54     16.54 o 
  11   9   5       14.63       28.13     20.60 o 
  12   9   5       49.73      110.36     24.82 o 
  13   9   5        4.86        0.10     21.11 o 
  14   9   5       17.11        6.49     31.03 o 
  15   9   5        5.76       45.72     25.67 o 
  16   9   5       66.88       23.18     26.07 o 
 -19  10   5       51.84       19.59     52.57 o 
 -18  10   5       45.97      143.30     58.09 o 
 -17  10   5       43.99       25.67     50.09 o 
 -16  10   5      159.61      155.78     36.51 o 
 -15  10   5        4.09       29.17     45.31 o 
 -14  10   5       10.43        5.16     26.97 o 
 -13  10   5        9.30       22.32     20.49 o 
 -12  10   5      315.14      306.27     29.43 o 
 -11  10   5        0.84       -5.40     14.57 o 
 -10  10   5       80.84       73.82     22.37 o 
  -9  10   5       18.78       32.71     13.39 o 
  -8  10   5     2371.15     2264.94     76.73 o 
  -7  10   5       27.11       19.43     12.87 o 
  -6  10   5      179.07      199.26     16.83 o 
  -5  10   5       20.83       17.48     11.41 o 
  -4  10   5      386.66      347.50     17.74 o 
  -3  10   5      161.18      142.40     15.13 o 
  -2  10   5      313.14      323.99     19.31 o 
  -1  10   5      117.41      140.46     15.32 o 
   0  10   5     1125.71     1063.09     32.67 o 
   1  10   5      125.65      118.43     17.21 o 
   2  10   5      245.14      265.91     21.37 o 
   3  10   5      179.25      212.84     23.70 o 
   4  10   5        0.34        2.12     16.51 o 
   5  10   5       66.61       67.25     32.14 o 
   6  10   5      158.55      188.93     24.45 o 
   7  10   5        8.04       11.67     19.07 o 
   8  10   5       61.48       44.15     19.84 o 
   9  10   5       14.62       35.47     23.29 o 
  10  10   5      142.53      154.68     31.52 o 
  11  10   5        0.01      -19.03     19.03 o 
  12  10   5        4.89      -20.53     20.75 o 
  13  10   5        0.93       18.59     28.43 o 
  14  10   5        5.28      -22.24     22.24 o 
  15  10   5       29.54       16.18     23.86 o 
 -18  11   5       46.80       46.27     56.17 o 
 -17  11   5        4.20      -42.21     42.21 o 
 -16  11   5        2.60       42.44     49.76 o 
 -15  11   5        9.48        5.49     29.68 o 
 -14  11   5       51.87       60.81     35.52 o 
 -13  11   5        5.34       -4.38     26.80 o 
 -12  11   5        0.28       21.57     20.18 o 
 -11  11   5       32.47       26.44     16.11 o 
 -10  11   5      299.56      297.74     29.88 o 
  -9  11   5       11.38      -13.23     13.23 o 
  -8  11   5       47.13       76.77     16.94 o 
  -7  11   5       20.95       29.86     15.51 o 
  -6  11   5      515.27      465.14     25.92 o 
  -5  11   5        1.96        7.39     10.66 o 
  -4  11   5        7.92        6.00     10.87 o 
  -3  11   5      135.46       90.03     16.57 o 
  -2  11   5      415.66      415.54     24.70 o 
  -1  11   5        4.20      -10.72     14.06 o 
   0  11   5      139.44       93.69     17.28 o 
   1  11   5      162.91      171.30     19.56 o 
   2  11   5      731.57      657.48     50.29 o 
   3  11   5       82.22       76.13     36.17 o 
   4  11   5      249.58      274.07     27.04 o 
   5  11   5       25.35       22.31     21.67 o 
   6  11   5      107.19      103.41     40.61 o 
   7  11   5       99.22      136.70     25.25 o 
   8  11   5       33.43       62.90     21.10 o 
   9  11   5        7.13        5.07     19.62 o 
  10  11   5       55.10       44.24     30.75 o 
  11  11   5        1.52       -5.85     25.68 o 
  12  11   5       27.62       26.86     49.19 o 
  13  11   5        5.51      -13.30     28.19 o 
  14  11   5       12.31      -26.76     26.76 o 
 -17  12   5       31.36       24.65     51.90 o 
 -16  12   5       47.70       80.26     58.31 o 
 -15  12   5        0.02      -44.13     44.13 o 
 -14  12   5        0.01       39.13     31.00 o 
 -13  12   5       47.98       31.85     30.61 o 
 -12  12   5      194.30      179.28     36.20 o 
 -11  12   5        0.39      -23.88     23.88 o 
 -10  12   5       21.09       -7.63     17.10 o 
  -9  12   5       57.42       60.42     17.37 o 
  -8  12   5      485.71      456.24     27.64 o 
  -7  12   5        8.02       21.55     15.56 o 
  -6  12   5       52.83       31.98     16.42 o 
  -5  12   5       46.63       23.48     13.33 o 
  -4  12   5      463.43      468.61     23.80 o 
  -3  12   5        0.08       -4.86     14.77 o 
  -2  12   5        2.01       -1.49     14.66 o 
  -1  12   5       77.51       71.00     20.23 o 
   0  12   5        4.02       16.54     15.22 o 
   1  12   5        6.62       11.84     15.00 o 
   2  12   5      187.11      176.04     21.74 o 
   3  12   5      201.90      318.30     29.62 o 
   4  12   5      135.04      194.70     26.28 o 
   5  12   5        7.64       17.47     20.10 o 
   6  12   5       79.72      165.89     32.23 o 
   7  12   5        0.34       24.72     29.81 o 
   8  12   5       12.78      -15.43     20.60 o 
   9  12   5        1.70        8.20     21.82 o 
  10  12   5        5.48      -26.86     26.86 o 
  11  12   5        0.54        1.65     55.84 o 
  12  12   5       22.71       29.69     29.19 o 
 -15  13   5        3.68       14.97     49.19 o 
 -14  13   5       23.20       29.94     49.08 o 
 -13  13   5        0.30      137.22     54.37 o 
 -12  13   5        0.01      -22.68     27.98 o 
 -11  13   5       12.63      -22.80     33.43 o 
 -10  13   5        1.09      -26.10     26.10 o 
  -9  13   5       41.68       43.09     20.68 o 
  -8  13   5       17.35       20.22     18.54 o 
  -7  13   5       64.55      125.72     39.05 o 
  -6  13   5      157.48      153.26     20.78 o 
  -5  13   5       29.77       23.94     16.96 o 
  -4  13   5       55.30       35.59     15.04 o 
  -3  13   5        8.20       -6.93     16.02 o 
  -2  13   5        1.61       -3.54     15.71 o 
  -1  13   5       15.34       11.45     16.39 o 
   0  13   5        3.23        2.40     16.38 o 
   1  13   5        0.10        1.53     15.97 o 
   2  13   5      107.61      128.78     26.13 o 
   3  13   5        8.30       -0.18     16.52 o 
   4  13   5        1.48      -13.23     16.92 o 
   5  13   5       57.83       80.33     23.74 o 
   6  13   5      108.97      148.23     31.38 o 
   7  13   5       16.46       36.90     28.50 o 
   8  13   5        4.45       -2.17     25.96 o 
   9  13   5        2.89       45.16     30.96 o 
  10  13   5       13.19       -8.68     26.41 o 
  11  13   5        6.41       35.81     67.15 o 
 -14  14   5        0.26        6.08     54.37 o 
 -13  14   5       51.09       59.21     58.65 o 
 -12  14   5       16.46        5.29     52.12 o 
 -11  14   5        1.85       -1.69     49.53 o 
 -10  14   5        6.38      -28.72     28.72 o 
  -9  14   5        7.83      -27.56     27.56 o 
  -8  14   5        7.87       15.88     20.54 o 
  -7  14   5       26.07       10.82     23.38 o 
  -6  14   5       13.83       26.56     20.30 o 
  -5  14   5        5.95       30.20     20.21 o 
  -4  14   5       21.19       -8.95     18.52 o 
  -3  14   5        2.13        1.13     26.81 o 
  -2  14   5        6.04       21.62     28.54 o 
  -1  14   5        0.07       -4.28     29.08 o 
   0  14   5       35.47       53.45     23.17 o 
   1  14   5        1.67       22.39     21.38 o 
   2  14   5        2.89       -7.67     21.92 o 
   3  14   5        0.87       -9.98     20.34 o 
   4  14   5        2.74        3.39     21.65 o 
   5  14   5       58.63       56.25     24.60 o 
   6  14   5        0.08       15.19     27.16 o 
   7  14   5       28.44       57.98     31.54 o 
   8  14   5        4.48       20.15     30.40 o 
   9  14   5        1.30       30.62     30.90 o 
 -11  15   5        1.19       -5.18     48.07 o 
 -10  15   5        4.72      -48.86     48.86 o 
  -9  15   5       28.03       38.61     55.05 o 
  -8  15   5        3.79       17.00     50.66 o 
  -7  15   5        2.60      -24.00     24.00 o 
  -6  15   5      126.71      158.99     27.73 o 
  -5  15   5        0.10      -12.89     21.08 o 
  -4  15   5        5.09       22.30     24.14 o 
  -3  15   5        0.12        5.89     39.79 o 
  -2  15   5        8.12       53.68     33.09 o 
  -1  15   5        0.04       -2.42     27.91 o 
   0  15   5        4.99       -4.53     33.55 o 
   1  15   5        1.70       -4.32     45.03 o 
   2  15   5       11.44      -21.78     22.66 o 
   3  15   5       15.25        7.64     24.41 o 
   4  15   5       61.10       60.12     25.60 o 
   5  15   5        7.87       19.17     24.00 o 
   6  15   5        5.40       -7.25     23.01 o 
   7  15   5        5.69       47.82     27.05 o 
  -7  16   5        3.18        2.93     55.38 o 
  -6  16   5        1.35       10.81     27.94 o 
  -5  16   5        3.13       -6.44     37.77 o 
  -4  16   5        7.68      -12.92     25.85 o 
  -3  16   5        0.40       11.96     56.06 o 
  -2  16   5        3.17       19.99     31.51 o 
  -1  16   5        3.36       31.33     34.65 o 
   0  16   5       22.91       19.49     34.08 o 
   1  16   5        4.39       12.66     32.71 o 
   2  16   5        9.75       -2.53     33.38 o 
   3  16   5        0.12      -18.75     32.86 o 
 -24   0   6      136.96      105.48     62.48 o 
 -23   0   6      181.24      190.02     64.62 o 
 -22   0   6        3.31        2.70     47.73 o 
 -21   0   6       28.54       69.68     49.31 o 
 -20   0   6      383.73      367.90     56.90 o 
 -19   0   6      207.23      260.41     29.72 o 
 -18   0   6      267.33      273.98     28.97 o 
 -17   0   6      230.83      278.35     28.77 o 
 -16   0   6     4713.58     4612.73    145.86 o 
 -15   0   6     1589.88     1642.63     59.99 o 
 -14   0   6     3466.84     3231.39     78.63 o 
 -13   0   6      158.46      166.33     19.03 o 
 -12   0   6     1462.81     1394.76     37.69 o 
 -11   0   6      408.71      403.64     19.42 o 
 -10   0   6     4111.14     4129.07     74.23 o 
  -9   0   6      287.88      274.22     14.62 o 
  -8   0   6      980.45     1040.34     30.12 o 
  -7   0   6       73.40       82.60     11.29 o 
  -6   0   6     7403.87     7290.54    100.42 o 
  -5   0   6      912.78      847.69     25.32 o 
  -4   0   6     6269.69     6984.96    152.88 o 
  -3   0   6      121.84       93.92      8.52 o 
  -2   0   6     1571.27     1521.83     49.33 o 
  -1   0   6        4.27       -7.64     10.27 o 
   0   0   6      823.81      830.92     23.07 o 
   1   0   6       42.88       55.07      7.23 o 
   2   0   6      656.03      586.46     13.92 o 
   3   0   6      238.35      242.90      9.28 o 
   4   0   6       33.97       14.56      5.88 o 
   5   0   6      211.28      210.19     10.23 o 
   6   0   6      207.89      196.81     22.39 o 
   7   0   6      166.43      195.49     16.93 o 
   8   0   6      188.95      187.87     13.52 o 
   9   0   6        1.30       -1.02     12.98 o 
  10   0   6      317.85      359.12     24.14 o 
  11   0   6      361.60      376.81     25.84 o 
  12   0   6      143.28      116.91     19.09 o 
  13   0   6      268.72      340.76     27.25 o 
  14   0   6        8.26      -12.76     32.08 o 
  15   0   6       19.31       23.56     23.12 o 
  16   0   6        3.33      -21.22     21.63 o 
  17   0   6        0.36      -24.88     24.88 o 
  18   0   6        3.12      -19.24     25.33 o 
 -24   1   6       10.63       59.78     57.07 o 
 -23   1   6       36.42        3.60     50.77 o 
 -22   1   6       89.04      103.16     37.58 o 
 -21   1   6      247.21      293.68     44.97 o 
 -20   1   6      166.42      108.79     22.75 o 
 -19   1   6       18.42       19.28     14.17 o 
 -18   1   6        9.07        2.68     12.82 o 
 -17   1   6       46.64       66.57     13.87 o 
 -16   1   6       11.96       15.74     12.65 o 
 -15   1   6        8.18       26.77     11.78 o 
 -14   1   6     1484.19     1423.96     33.51 o 
 -13   1   6      466.91      476.60     18.75 o 
 -12   1   6     1845.88     1883.38     33.87 o 
 -11   1   6       27.34       22.66      7.90 o 
 -10   1   6      603.30      534.37     15.74 o 
  -9   1   6       14.05       13.42      6.03 o 
  -8   1   6     1882.51     1679.47     52.80 o 
  -7   1   6      131.20      156.81      9.70 o 
  -6   1   6     8270.79     8869.27     89.87 o 
  -5   1   6       69.25       65.04      4.64 o 
  -4   1   6     7424.60     7639.60     87.53 o 
  -3   1   6        6.87       11.08      7.25 o 
  -2   1   6      930.59      971.53     21.82 o 
  -1   1   6       43.39       35.52     12.41 o 
   0   1   6     1810.35     1695.18     27.46 o 
   1   1   6       21.07       11.82      4.56 o 
   2   1   6      108.30      100.84      5.85 o 
   3   1   6       17.27       13.66      3.74 o 
   4   1   6      267.47      259.66      7.30 o 
   5   1   6       60.59       55.39      5.56 o 
   6   1   6       99.23      108.97      6.91 o 
   7   1   6       21.24       26.44      6.09 o 
   8   1   6      458.38      431.12     14.26 o 
   9   1   6      121.28      136.40     10.46 o 
  10   1   6      989.93      955.30     33.22 o 
  11   1   6       33.38       27.97     11.49 o 
  12   1   6        0.64       -9.15      9.88 o 
  13   1   6        2.80       13.03     10.85 o 
  14   1   6        5.60        2.69     17.83 o 
  15   1   6        1.16       15.09     16.56 o 
  16   1   6       47.52       16.64     17.74 o 
  17   1   6        1.46        0.92     18.52 o 
  18   1   6       34.98       36.41     20.97 o 
 -24   2   6       49.88       63.60     58.99 o 
 -23   2   6       60.52       58.42     51.56 o 
 -22   2   6        6.50       26.45     48.97 o 
 -21   2   6       23.82      -30.39     41.65 o 
 -20   2   6      942.11     1024.25     50.06 o 
 -19   2   6      195.50      192.72     21.34 o 
 -18   2   6      106.21      119.18     16.32 o 
 -17   2   6        1.96        3.95     11.88 o 
 -16   2   6      969.45     1026.68     38.42 o 
 -15   2   6      423.02      387.78     19.84 o 
 -14   2   6      750.28      658.65     23.08 o 
 -13   2   6        5.32       -2.80      9.32 o 
 -12   2   6     1612.37     1616.56     31.13 o 
 -11   2   6      299.66      303.78     13.11 o 
 -10   2   6     3779.84     3810.01     49.18 o 
  -9   2   6      501.96      506.05     13.58 o 
  -8   2   6     1499.89     1584.29     26.16 o 
  -7   2   6       97.74      133.43      7.67 o 
  -6   2   6     2413.93     2539.18     32.04 o 
  -5   2   6       68.29       85.91      5.63 o 
  -4   2   6      359.18      383.14      9.49 o 
  -3   2   6       55.94       64.82      4.76 o 
  -2   2   6     2570.60     2464.16     32.33 o 
  -1   2   6       19.59       23.67      4.05 o 
   0   2   6      256.00      325.18      8.58 o 
   1   2   6        0.99       -5.39      5.39 o 
   2   2   6      607.57      611.91     10.41 o 
   3   2   6       27.46       25.02      5.58 o 
   4   2   6      400.46      415.96     13.18 o 
   5   2   6       42.49       34.14      5.30 o 
   6   2   6       38.42       28.52      5.74 o 
   7   2   6      245.33      237.76      9.41 o 
   8   2   6       96.84       62.52      7.42 o 
   9   2   6      204.85      203.39     13.37 o 
  10   2   6        9.13       30.88     10.24 o 
  11   2   6      307.22      328.82     17.91 o 
  12   2   6       10.02       22.36     10.55 o 
  13   2   6        3.91       -8.54     11.98 o 
  14   2   6       11.35        3.82     13.26 o 
  15   2   6       13.70       -0.73     16.05 o 
  16   2   6        0.02       29.29     18.11 o 
  17   2   6       34.02       39.07     20.18 o 
  18   2   6        0.06       18.00     19.88 o 
 -23   3   6        6.72      -32.31     48.86 o 
 -22   3   6       78.81      145.89     59.21 o 
 -21   3   6       16.39       65.74     48.97 o 
 -20   3   6        8.04       46.86     23.13 o 
 -19   3   6        6.47        3.40     17.73 o 
 -18   3   6       58.19       53.57     16.23 o 
 -17   3   6      129.12      130.48     17.47 o 
 -16   3   6        4.54        7.17     12.46 o 
 -15   3   6      115.24      137.66     15.89 o 
 -14   3   6      158.17      175.89     15.90 o 
 -13   3   6        7.35        2.99     10.61 o 
 -12   3   6      558.27      545.32     19.56 o 
 -11   3   6      154.33      144.97     10.59 o 
 -10   3   6       13.31       -0.58      6.74 o 
  -9   3   6       34.78       40.73      7.50 o 
  -8   3   6       16.41       -0.72      5.69 o 
  -7   3   6        6.46        1.15      5.70 o 
  -6   3   6       99.67       97.70      7.57 o 
  -5   3   6      106.91      124.93      7.52 o 
  -4   3   6     2477.39     2731.01     36.33 o 
  -3   3   6      145.15      137.80      7.75 o 
  -2   3   6      250.91      264.22      9.66 o 
  -1   3   6     1530.82     1474.97     23.24 o 
   0   3   6     3577.60     3875.85     46.43 o 
   1   3   6      356.60      354.02      9.07 o 
   2   3   6       67.68       77.31      5.10 o 
   3   3   6      100.85       80.38      5.72 o 
   4   3   6       40.64       34.70      5.52 o 
   5   3   6       15.66       14.01      5.25 o 
   6   3   6        8.45        3.13      5.03 o 
   7   3   6       72.93       71.32      7.77 o 
   8   3   6      350.23      322.65     12.47 o 
   9   3   6       36.50       46.04      9.52 o 
  10   3   6      182.38      169.38     13.59 o 
  11   3   6        2.39       17.11     10.54 o 
  12   3   6        4.22       -5.39     11.97 o 
  13   3   6       10.43        1.13     15.87 o 
  14   3   6       52.70       49.73     15.09 o 
  15   3   6        9.14      -10.48     13.99 o 
  16   3   6        0.00      -14.58     14.58 o 
  17   3   6        3.11        1.31     22.38 o 
  18   3   6        8.56       15.74     25.62 o 
 -23   4   6        2.60        4.05     46.94 o 
 -22   4   6        2.71       26.68     51.78 o 
 -21   4   6        2.79       12.61     47.39 o 
 -20   4   6      193.93      227.35     40.41 o 
 -19   4   6       29.36       32.86     19.50 o 
 -18   4   6       20.84        6.70     16.98 o 
 -17   4   6       54.36       47.87     15.37 o 
 -16   4   6       48.23       36.75     13.73 o 
 -15   4   6        1.16        4.20     12.16 o 
 -14   4   6       34.26       18.78     12.41 o 
 -13   4   6      422.75      435.18     22.20 o 
 -12   4   6      396.67      400.54     16.91 o 
 -11   4   6       98.65      106.38     10.11 o 
 -10   4   6       24.18       25.12      7.83 o 
  -9   4   6      231.73      230.10     11.26 o 
  -8   4   6        7.24        4.19      6.81 o 
  -7   4   6      299.12      343.79     14.15 o 
  -6   4   6     2433.30     2499.36     38.67 o 
  -5   4   6      620.76      656.23     15.63 o 
  -4   4   6     1586.21     1879.81     26.39 o 
  -3   4   6      108.83      112.29      8.04 o 
  -2   4   6        0.39       -3.14      5.17 o 
  -1   4   6       29.82       30.09      4.93 o 
   0   4   6       32.28       23.70      4.88 o 
   1   4   6      341.02      359.42     10.15 o 
   2   4   6      322.84      325.52     15.83 o 
   3   4   6      194.33      182.61      8.77 o 
   4   4   6      252.91      219.36      8.95 o 
   5   4   6        9.22        2.38      5.61 o 
   6   4   6       12.72        7.40      6.05 o 
   7   4   6      176.66      189.79      8.89 o 
   8   4   6       15.45       11.47      8.70 o 
   9   4   6      101.45       94.22     10.81 o 
  10   4   6      325.26      356.92     21.45 o 
  11   4   6        8.86        5.33     11.83 o 
  12   4   6      130.82      130.73     16.56 o 
  13   4   6       52.09       53.47     16.44 o 
  14   4   6        0.16        1.14     13.79 o 
  15   4   6      135.61      166.64     22.41 o 
  16   4   6       13.84      -14.26     17.47 o 
  17   4   6        0.13        6.16     24.14 o 
  18   4   6        0.20      -22.03     22.03 o 
 -23   5   6       14.91      -50.88     50.88 o 
 -22   5   6       23.90       46.83     50.43 o 
 -21   5   6        3.14       -4.05     47.62 o 
 -20   5   6       55.64       65.32     31.40 o 
 -19   5   6      102.49      118.91     25.36 o 
 -18   5   6       25.55       11.22     19.40 o 
 -17   5   6        9.53        4.52     15.67 o 
 -16   5   6        0.40       -8.25     12.74 o 
 -15   5   6       96.82      104.79     15.94 o 
 -14   5   6       56.09       57.90     13.40 o 
 -13   5   6       31.01       41.56     10.87 o 
 -12   5   6      237.82      223.69     14.22 o 
 -11   5   6       65.98       78.67      9.38 o 
 -10   5   6       88.34       97.90      8.88 o 
  -9   5   6       64.46       65.40      8.06 o 
  -8   5   6        1.46       -6.72      6.72 o 
  -7   5   6        5.21        1.80      6.25 o 
  -6   5   6     1007.21      967.45     21.56 o 
  -5   5   6     1505.78     1467.71     27.78 o 
  -4   5   6       16.13       27.33      6.15 o 
  -3   5   6      271.32      285.14     10.55 o 
  -2   5   6       23.43       38.16      6.04 o 
  -1   5   6        1.58       -5.11      5.11 o 
   0   5   6       56.50       66.64      7.69 o 
   1   5   6       40.23       46.74      6.53 o 
   2   5   6      342.61      345.63     11.38 o 
   3   5   6      619.42      635.11     14.42 o 
   4   5   6      977.82      956.94     18.38 o 
   5   5   6      167.08      168.55      9.86 o 
   6   5   6        3.53        1.41      6.77 o 
   7   5   6       75.24       80.34     11.95 o 
   8   5   6       13.73        6.43     11.53 o 
   9   5   6        4.13        3.42     10.84 o 
  10   5   6      164.01      142.00     15.55 o 
  11   5   6       55.92       31.98     18.59 o 
  12   5   6        1.05       -6.77     14.48 o 
  13   5   6        0.15      -14.87     14.87 o 
  14   5   6       50.63       73.88     20.13 o 
  15   5   6        0.88        4.79     18.23 o 
  16   5   6       37.35       19.77     18.00 o 
  17   5   6        4.82        5.93     20.38 o 
 -22   6   6       42.12       50.88     51.90 o 
 -21   6   6       13.76       59.66     54.26 o 
 -20   6   6       21.44       19.02     47.39 o 
 -19   6   6       88.48       29.79     30.57 o 
 -18   6   6        4.52      -13.00     17.05 o 
 -17   6   6      109.02      134.31     27.65 o 
 -16   6   6       88.77       53.47     17.38 o 
 -15   6   6       59.81       31.28     14.59 o 
 -14   6   6      202.71      191.14     15.36 o 
 -13   6   6      314.80      311.73     17.14 o 
 -12   6   6        2.13        3.93     11.07 o 
 -11   6   6      333.71      327.77     24.26 o 
 -10   6   6      173.36      165.27     11.93 o 
  -9   6   6       72.05       68.63      8.43 o 
  -8   6   6        0.19        4.78      6.82 o 
  -7   6   6      249.63      237.69     10.83 o 
  -6   6   6      491.42      487.05     13.90 o 
  -5   6   6      676.72      728.03     19.28 o 
  -4   6   6      317.31      301.81     12.12 o 
  -3   6   6       33.83       40.09      6.59 o 
  -2   6   6      538.06      604.61     15.03 o 
  -1   6   6      251.85      226.73     12.75 o 
   0   6   6      452.88      471.40     13.58 o 
   1   6   6      171.15      154.87      9.25 o 
   2   6   6       56.21       55.98      7.61 o 
   3   6   6      245.96      242.88     11.77 o 
   4   6   6      323.98      299.11     14.68 o 
   5   6   6       17.51        5.37      7.08 o 
   6   6   6      413.34      465.90     22.48 o 
   7   6   6       78.38       87.98     13.75 o 
   8   6   6       96.14       94.31     15.69 o 
   9   6   6       84.95      106.48     15.50 o 
  10   6   6      131.73      143.97     15.88 o 
  11   6   6      119.33      131.90     22.24 o 
  12   6   6       52.74       89.78     24.53 o 
  13   6   6       33.41       51.48     23.24 o 
  14   6   6       37.86       50.28     42.02 o 
  15   6   6        1.17       -6.55     19.48 o 
  16   6   6        7.78       15.56     19.32 o 
  17   6   6        0.04       -8.16     19.90 o 
 -22   7   6       34.38       44.69     56.85 o 
 -21   7   6        1.95      -17.90     49.42 o 
 -20   7   6      112.72      176.85     60.45 o 
 -19   7   6       34.80       79.84     53.87 o 
 -18   7   6      118.59      121.59     37.43 o 
 -17   7   6        9.90        1.95     18.19 o 
 -16   7   6        0.38      -10.95     16.23 o 
 -15   7   6       45.64       86.34     18.64 o 
 -14   7   6      396.82      408.93     23.71 o 
 -13   7   6      157.09      159.80     15.45 o 
 -12   7   6      316.83      308.51     18.57 o 
 -11   7   6      248.73      236.17     16.80 o 
 -10   7   6        3.97       -9.30      9.30 o 
  -9   7   6       83.52       89.61      9.62 o 
  -8   7   6       76.38       79.68      9.27 o 
  -7   7   6      183.34      162.62     10.39 o 
  -6   7   6       95.97       99.28     10.87 o 
  -5   7   6     1104.57     1074.28     20.38 o 
  -4   7   6     2236.72     2341.65     37.61 o 
  -3   7   6      475.26      469.24     14.65 o 
  -2   7   6      227.71      202.79     11.65 o 
  -1   7   6       51.89       27.41     11.06 o 
   0   7   6      210.79      200.80     15.03 o 
   1   7   6       29.36       19.46      8.02 o 
   2   7   6      194.50      157.27     14.02 o 
   3   7   6      731.99      764.07     23.83 o 
   4   7   6       39.59       24.90      9.84 o 
   5   7   6       48.69       27.19     15.01 o 
   6   7   6       17.54        9.56     15.43 o 
   7   7   6       48.84       81.22     13.80 o 
   8   7   6       45.75       32.67     17.48 o 
   9   7   6        6.01        2.81     16.33 o 
  10   7   6       83.96       18.50     18.38 o 
  11   7   6       50.98       41.51     18.22 o 
  12   7   6        0.36      -18.34     18.34 o 
  13   7   6        8.29      -13.21     21.05 o 
  14   7   6       22.98      -12.95     22.02 o 
  15   7   6       74.13       80.41     28.13 o 
  16   7   6       64.70      138.68     31.58 o 
 -21   8   6       16.49       12.27     53.47 o 
 -20   8   6      154.63      140.94     56.74 o 
 -19   8   6       80.70      127.99     55.05 o 
 -18   8   6       74.82      115.34     49.64 o 
 -17   8   6        2.48       27.60     37.20 o 
 -16   8   6       80.33       81.11     20.63 o 
 -15   8   6      257.06      234.22     24.28 o 
 -14   8   6        5.37      -11.08     16.57 o 
 -13   8   6        2.55        5.71     14.16 o 
 -12   8   6      179.38      178.34     20.94 o 
 -11   8   6       99.71       86.31     14.02 o 
 -10   8   6      177.13      184.26     16.53 o 
  -9   8   6      283.47      246.13     16.75 o 
  -8   8   6        2.73       -6.59     10.18 o 
  -7   8   6      229.44      225.86     14.53 o 
  -6   8   6     1447.92     1519.60     26.22 o 
  -5   8   6       20.13       12.31      7.77 o 
  -4   8   6       37.57       40.62      8.09 o 
  -3   8   6        7.25       11.46      7.42 o 
  -2   8   6      962.32      998.43     24.55 o 
  -1   8   6       20.86       10.29      8.10 o 
   0   8   6      590.20      568.73     19.90 o 
   1   8   6       27.26       28.83     11.12 o 
   2   8   6     1158.69     1022.48     41.90 o 
   3   8   6      416.05      411.17     19.45 o 
   4   8   6        5.32       -8.60     14.61 o 
   5   8   6       84.47      104.05     19.58 o 
   6   8   6      332.02      401.02     28.01 o 
   7   8   6       11.07       27.03     16.70 o 
   8   8   6       11.79       -3.92     16.04 o 
   9   8   6       16.02       27.12     18.63 o 
  10   8   6        5.90      -14.88     17.45 o 
  11   8   6       17.12       23.00     22.44 o 
  12   8   6        1.23       -9.81     17.94 o 
  13   8   6       37.07       31.38     23.15 o 
  14   8   6       16.39        4.58     24.10 o 
  15   8   6        3.70       22.56     29.44 o 
  16   8   6       27.03       12.95     39.06 o 
 -20   9   6        2.72       12.61     53.81 o 
 -19   9   6        1.39       19.47     48.29 o 
 -18   9   6       43.69       29.02     31.65 o 
 -17   9   6       16.89        1.88     34.28 o 
 -16   9   6       27.85       32.96     30.51 o 
 -15   9   6       42.86       24.00     18.54 o 
 -14   9   6      420.52      401.53     32.51 o 
 -13   9   6       42.63       36.41     15.09 o 
 -12   9   6      285.23      275.00     23.75 o 
 -11   9   6       12.69        8.91     13.47 o 
 -10   9   6        7.30       10.47     13.40 o 
  -9   9   6        1.45       10.76     11.37 o 
  -8   9   6      298.15      327.57     21.06 o 
  -7   9   6       92.38      104.38     14.30 o 
  -6   9   6       32.80       38.01     11.12 o 
  -5   9   6       31.56       37.91     11.18 o 
  -4   9   6      445.16      411.51     18.15 o 
  -3   9   6       12.72        2.53     10.30 o 
  -2   9   6      125.47      125.06     13.08 o 
  -1   9   6       50.41       20.25     10.88 o 
   0   9   6      449.40      451.59     23.80 o 
   1   9   6        1.91      -14.19     22.29 o 
   2   9   6        1.17       -9.03     15.24 o 
   3   9   6       81.81       55.92     17.69 o 
   4   9   6       24.29       15.15     21.24 o 
   5   9   6        0.61       11.14     16.76 o 
   6   9   6        0.35        5.75     18.44 o 
   7   9   6       10.91       11.43     16.48 o 
   8   9   6       42.42       28.92     31.29 o 
   9   9   6       42.04       50.79     21.34 o 
  10   9   6       64.88       77.64     32.68 o 
  11   9   6       31.68       52.21     22.52 o 
  12   9   6        3.07       -2.70     20.93 o 
  13   9   6       34.89       56.74     24.52 o 
  14   9   6        0.41       37.17     27.27 o 
  15   9   6        0.45       35.73     26.93 o 
 -19  10   6       61.35       56.85     57.30 o 
 -18  10   6       16.91       69.79     53.25 o 
 -17  10   6        3.48       16.55     31.01 o 
 -16  10   6       18.97       32.26     30.67 o 
 -15  10   6      110.16      137.88     34.01 o 
 -14  10   6       10.03       10.68     21.19 o 
 -13  10   6       61.77       50.44     21.75 o 
 -12  10   6      142.13      146.54     18.69 o 
 -11  10   6       42.83       13.56     14.47 o 
 -10  10   6      142.10      160.76     21.17 o 
  -9  10   6       74.42       22.98     14.45 o 
  -8  10   6      275.48      287.29     21.74 o 
  -7  10   6        8.24        3.91     14.07 o 
  -6  10   6      389.90      378.30     20.67 o 
  -5  10   6       83.54       72.69     13.88 o 
  -4  10   6       39.55       50.84     13.70 o 
  -3  10   6      255.00      271.13     18.60 o 
  -2  10   6      179.12      170.45     22.17 o 
  -1  10   6      118.33      151.65     18.28 o 
   0  10   6       20.22       27.78     29.71 o 
   1  10   6       42.38       38.01     18.11 o 
   2  10   6     1142.81     1136.15     45.83 o 
   3  10   6       78.61      107.51     22.10 o 
   4  10   6       42.66       30.32     18.19 o 
   5  10   6        1.24       17.10     17.54 o 
   6  10   6        9.12        7.83     17.26 o 
   7  10   6       46.14       68.12     21.28 o 
   8  10   6        4.50       10.21     19.69 o 
   9  10   6        1.82       -1.14     19.40 o 
  10  10   6        0.37       15.96     20.58 o 
  11  10   6       58.05      113.49     26.75 o 
  12  10   6        2.64       16.54     22.79 o 
  13  10   6        0.63       16.33     23.64 o 
  14  10   6        0.27      -23.08     23.08 o 
 -18  11   6       53.88       23.53     55.84 o 
 -17  11   6        0.01        9.57     44.80 o 
 -16  11   6       17.60      -14.06     28.51 o 
 -15  11   6       20.82        7.25     28.11 o 
 -14  11   6       43.51       20.87     28.85 o 
 -13  11   6       14.63       41.43     23.06 o 
 -12  11   6      166.49      197.78     27.14 o 
 -11  11   6       69.44       94.12     18.37 o 
 -10  11   6      182.61      131.35     19.29 o 
  -9  11   6       12.38       19.85     15.19 o 
  -8  11   6      192.38      202.58     20.76 o 
  -7  11   6       93.01       82.87     17.08 o 
  -6  11   6        0.19       -8.18     12.16 o 
  -5  11   6      222.91      223.83     18.41 o 
  -4  11   6        5.23       25.76     12.50 o 
  -3  11   6        7.90       14.77     12.86 o 
  -2  11   6       13.68       11.55     12.92 o 
  -1  11   6        6.35        5.80     14.44 o 
   0  11   6        3.19      -14.14     14.14 o 
   1  11   6        7.40        6.37     17.82 o 
   2  11   6       38.65       55.56     19.55 o 
   3  11   6       86.50      136.46     23.33 o 
   4  11   6      133.04      110.39     25.36 o 
   5  11   6      118.12      188.66     26.91 o 
   6  11   6        0.07        8.30     19.15 o 
   7  11   6        1.36       18.00     19.60 o 
   8  11   6        0.53       22.84     20.45 o 
   9  11   6       33.58       43.57     23.78 o 
  10  11   6        1.85       27.91     22.63 o 
  11  11   6       20.24       21.86     24.71 o 
  12  11   6        4.24       18.41     37.65 o 
  13  11   6        3.89       21.17     31.48 o 
 -17  12   6       41.94       96.36     60.23 o 
 -16  12   6       35.39       80.49     51.22 o 
 -15  12   6        1.39       13.73     38.05 o 
 -14  12   6       24.97       70.26     32.21 o 
 -13  12   6       50.65       51.16     45.82 o 
 -12  12   6       38.53       44.45     41.09 o 
 -11  12   6       29.35       -3.74     21.61 o 
 -10  12   6       10.08       -7.43     16.36 o 
  -9  12   6      144.01      179.17     23.39 o 
  -8  12   6      135.49      127.79     20.22 o 
  -7  12   6      340.12      337.90     25.21 o 
  -6  12   6       44.78       27.96     16.27 o 
  -5  12   6        0.05       -3.49     12.71 o 
  -4  12   6        2.48      -12.82     12.82 o 
  -3  12   6      140.66      179.31     18.53 o 
  -2  12   6       18.17       52.54     15.11 o 
  -1  12   6        0.13       -7.46     15.80 o 
   0  12   6      116.49      130.34     20.24 o 
   1  12   6      126.45      129.01     21.01 o 
   2  12   6        4.49       15.31     17.25 o 
   3  12   6       58.16       43.46     22.58 o 
   4  12   6      103.24       61.04     22.55 o 
   5  12   6       54.97       47.81     22.12 o 
   6  12   6        0.64        3.04     20.09 o 
   7  12   6       33.03       16.65     27.01 o 
   8  12   6        2.63      -19.90     19.90 o 
   9  12   6       57.68       64.68     25.49 o 
  10  12   6        5.02       -4.71     38.67 o 
  11  12   6       20.76       33.53     29.03 o 
 -15  13   6       40.14       33.88     48.97 o 
 -14  13   6       25.71      -29.49     42.78 o 
 -13  13   6       29.42       21.09     30.77 o 
 -12  13   6       13.98       11.88     28.93 o 
 -11  13   6       19.94       10.76     43.17 o 
 -10  13   6       13.68       29.56     32.36 o 
  -9  13   6       31.39       24.11     20.58 o 
  -8  13   6        4.67       -7.81     16.95 o 
  -7  13   6      175.82      195.00     24.01 o 
  -6  13   6       13.06        8.08     16.95 o 
  -5  13   6      211.17      233.41     20.58 o 
  -4  13   6        0.10        4.71     14.01 o 
  -3  13   6       11.98       13.01     14.39 o 
  -2  13   6        0.52       12.62     14.60 o 
  -1  13   6       51.28       50.54     20.93 o 
   0  13   6       16.12       18.26     18.07 o 
   1  13   6        3.14       -6.02     17.35 o 
   2  13   6        0.49        5.97     18.11 o 
   3  13   6      226.32      198.53     24.52 o 
   4  13   6        3.66      -16.28     21.69 o 
   5  13   6       83.61       93.25     27.74 o 
   6  13   6       33.26       34.32     24.56 o 
   7  13   6       35.96       45.96     37.25 o 
   8  13   6        0.05       12.89     29.01 o 
   9  13   6        0.97        6.54     35.57 o 
  10  13   6        0.63       21.05     32.93 o 
 -13  14   6       97.64       35.35     54.93 o 
 -12  14   6       28.88       25.44     53.58 o 
 -11  14   6       50.12       27.33     46.04 o 
 -10  14   6        2.94       -2.09     32.93 o 
  -9  14   6      121.66       95.05     34.94 o 
  -8  14   6        0.39      -24.66     29.40 o 
  -7  14   6      100.51       86.70     25.23 o 
  -6  14   6        3.27       17.64     20.83 o 
  -5  14   6       17.96       39.16     21.25 o 
  -4  14   6        9.30       30.58     21.33 o 
  -3  14   6      100.42       77.62     20.17 o 
  -2  14   6        1.38       -1.87     15.57 o 
  -1  14   6       10.48       -9.57     27.70 o 
   0  14   6        0.86      -17.56     17.56 o 
   1  14   6       95.66      119.15     22.78 o 
   2  14   6       28.91       21.84     20.24 o 
   3  14   6        0.65      -21.72     21.72 o 
   4  14   6       37.08       21.89     49.74 o 
   5  14   6      102.95      149.86     28.94 o 
   6  14   6       38.56       77.00     33.34 o 
   7  14   6        8.45        8.37     30.16 o 
   8  14   6        6.08       -2.54     32.93 o 
 -10  15   6        1.02       48.07     57.64 o 
  -9  15   6        0.05        8.61     32.08 o 
  -8  15   6        2.34       76.56     35.37 o 
  -7  15   6       43.70       77.10     25.41 o 
  -6  15   6        1.22       10.77     21.43 o 
  -5  15   6      123.33      132.32     27.81 o 
  -4  15   6       10.46      -14.87     20.30 o 
  -3  15   6       57.02       79.43     25.49 o 
  -2  15   6        7.06      -20.77     21.53 o 
  -1  15   6        6.82       10.34     30.58 o 
   0  15   6        1.10       10.03     29.25 o 
   1  15   6       10.14      -14.81     22.84 o 
   2  15   6        8.25       17.02     24.72 o 
   3  15   6      153.38      189.85     32.16 o 
   4  15   6       34.96       13.59     25.72 o 
   5  15   6        7.64      -19.39     24.12 o 
  -6  16   6        5.29       18.28     30.08 o 
  -5  16   6       10.30       -3.38     24.45 o 
  -4  16   6        7.65       40.30     24.84 o 
  -3  16   6       32.79       39.77     25.49 o 
  -2  16   6        6.37       -7.99     23.07 o 
  -1  16   6       11.47      -22.10     22.10 o 
   0  16   6        0.32       21.45     55.50 o 
 -24   1   7        0.82      -29.04     47.05 o 
 -23   1   7        1.94      -39.51     39.51 o 
 -22   1   7       19.78       17.62     32.60 o 
 -21   1   7       17.18       25.90     20.04 o 
 -20   1   7       31.99       71.13     20.46 o 
 -19   1   7      119.90      112.63     20.73 o 
 -18   1   7        6.06        5.10     15.89 o 
 -17   1   7       24.89       38.43     12.78 o 
 -16   1   7       38.42       30.05     12.65 o 
 -15   1   7       86.51       64.80     12.80 o 
 -14   1   7       99.49       69.92     12.39 o 
 -13   1   7      945.06      929.50     23.73 o 
 -12   1   7       32.40       31.79      8.80 o 
 -11   1   7      742.22      759.10     19.27 o 
 -10   1   7      255.90      258.98     11.49 o 
  -9   1   7     1157.92     1167.97     29.32 o 
  -8   1   7       36.35       31.83      5.91 o 
  -7   1   7       96.18      132.58      6.48 o 
  -6   1   7      320.78      323.58      7.99 o 
  -5   1   7      601.48      587.32     11.95 o 
  -4   1   7       40.15       68.37      6.85 o 
  -3   1   7      611.81      523.72     17.68 o 
  -2   1   7      468.93      451.17     14.82 o 
  -1   1   7       90.49       96.77      8.54 o 
   0   1   7        0.52       -0.53      4.03 o 
   1   1   7       82.31       67.55      6.02 o 
   2   1   7       16.78       20.77      4.69 o 
   3   1   7        1.10       -1.64      3.78 o 
   4   1   7        0.51       -1.13      4.24 o 
   5   1   7      200.01      198.34      7.98 o 
   6   1   7       26.20       30.36      6.08 o 
   7   1   7       13.78        9.69      6.47 o 
   8   1   7       70.28       61.01      9.26 o 
   9   1   7        0.02        0.90      9.39 o 
  10   1   7        1.86       -9.77      9.77 o 
  11   1   7       11.05        9.21     10.29 o 
  12   1   7       12.26       -1.14     10.90 o 
  13   1   7        0.12      -12.57     12.57 o 
  14   1   7        2.03       -9.80     13.85 o 
  15   1   7        0.01      -15.55     16.63 o 
  16   1   7        0.32       -4.46     18.02 o 
  17   1   7        1.36       13.54     19.92 o 
 -23   2   7       10.44       46.15     52.12 o 
 -22   2   7        5.72      -35.01     44.47 o 
 -21   2   7        0.05      -20.81     20.81 o 
 -20   2   7       14.22       12.41     21.25 o 
 -19   2   7      274.47      280.00     26.05 o 
 -18   2   7        9.83        3.37     15.85 o 
 -17   2   7        1.32       19.30     13.53 o 
 -16   2   7      200.57      216.79     17.23 o 
 -15   2   7     1368.98     1365.70     33.54 o 
 -14   2   7       85.34       89.74     12.98 o 
 -13   2   7      534.56      504.75     19.40 o 
 -12   2   7       24.24       23.99      8.75 o 
 -11   2   7      706.51      725.01     17.92 o 
 -10   2   7      134.80      152.33      9.09 o 
  -9   2   7      311.35      322.00     11.00 o 
  -8   2   7       50.98       64.03      9.53 o 
  -7   2   7      989.93      942.53     16.47 o 
  -6   2   7      297.61      290.21      8.32 o 
  -5   2   7      805.07      927.93     17.48 o 
  -4   2   7       18.16       18.33      4.32 o 
  -3   2   7      217.84      186.17      7.09 o 
  -2   2   7        5.27       -4.21      4.21 o 
  -1   2   7      574.31      590.93     14.16 o 
   0   2   7        1.91        2.07      4.16 o 
   1   2   7       43.39       49.76      5.43 o 
   2   2   7      135.90      123.73      5.63 o 
   3   2   7      332.75      333.52      9.25 o 
   4   2   7      132.97      121.91      6.77 o 
   5   2   7       71.56       69.17      8.25 o 
   6   2   7       17.52       14.93      5.79 o 
   7   2   7      553.63      569.19     15.71 o 
   8   2   7        6.46        6.36      7.53 o 
   9   2   7       24.90       31.72     10.85 o 
  10   2   7        4.42       23.40     10.79 o 
  11   2   7       80.46       90.38     12.97 o 
  12   2   7        3.76        8.56     13.33 o 
  13   2   7       55.03       49.40     15.39 o 
  14   2   7       84.27       50.64     16.16 o 
  15   2   7       18.35       11.95     17.59 o 
  16   2   7        0.03      -18.50     18.50 o 
  17   2   7        0.38       29.36     21.96 o 
 -23   3   7        2.46       58.65     50.88 o 
 -22   3   7       61.75        9.46     46.15 o 
 -21   3   7      116.82      125.67     27.55 o 
 -20   3   7       10.65       -9.04     20.79 o 
 -19   3   7       65.14       77.81     23.76 o 
 -18   3   7       25.45       20.34     19.23 o 
 -17   3   7        9.79       27.35     15.76 o 
 -16   3   7        2.98       -2.08     12.04 o 
 -15   3   7       10.50      -11.96     11.96 o 
 -14   3   7      528.89      525.10     28.73 o 
 -13   3   7     4684.17     4596.10     77.67 o 
 -12   3   7        5.07       20.97      8.78 o 
 -11   3   7     1255.29     1158.11     24.58 o 
 -10   3   7       17.40       24.10      7.51 o 
  -9   3   7     2343.65     2379.50     39.51 o 
  -8   3   7       90.96      101.34      7.98 o 
  -7   3   7      315.28      263.23     10.80 o 
  -6   3   7      665.45      684.86     19.23 o 
  -5   3   7     2433.77     2605.21     35.95 o 
  -4   3   7      120.75      141.49      8.26 o 
  -3   3   7      236.01      239.75      9.57 o 
  -2   3   7        0.34       -4.82      4.82 o 
  -1   3   7      520.42      474.86     12.04 o 
   0   3   7       14.94        2.99      5.15 o 
   1   3   7     1096.50     1064.08     18.78 o 
   2   3   7      245.49      261.92      8.81 o 
   3   3   7      488.42      502.96     13.39 o 
   4   3   7        5.72       -5.55      5.55 o 
   5   3   7       40.98       39.84      6.47 o 
   6   3   7      121.53      154.93      8.81 o 
   7   3   7      194.32      198.10     10.67 o 
   8   3   7       75.53       62.26      9.62 o 
   9   3   7      514.19      531.86     18.82 o 
  10   3   7       96.95      119.56     13.07 o 
  11   3   7        0.00       10.88     13.12 o 
  12   3   7        3.14        2.91     13.12 o 
  13   3   7       33.79       16.36     15.09 o 
  14   3   7        6.03      -14.18     14.18 o 
  15   3   7        4.94        0.54     20.18 o 
  16   3   7        4.71       24.62     23.79 o 
  17   3   7       24.62       41.36     26.22 o 
 -23   4   7       99.43      116.51     59.44 o 
 -22   4   7        9.11      104.02     53.58 o 
 -21   4   7      126.05      155.34     37.57 o 
 -20   4   7       88.77       90.36     25.56 o 
 -19   4   7      373.39      443.69     38.22 o 
 -18   4   7       78.28       79.79     22.32 o 
 -17   4   7        3.05       24.16     21.99 o 
 -16   4   7       42.11       14.00     15.20 o 
 -15   4   7      589.44      576.08     25.17 o 
 -14   4   7       82.34       79.93     13.88 o 
 -13   4   7        6.27        5.01      9.86 o 
 -12   4   7        1.27       -9.04      9.04 o 
 -11   4   7     2066.91     2036.53     41.15 o 
 -10   4   7       29.05       24.32      8.01 o 
  -9   4   7       39.47       22.19      6.74 o 
  -8   4   7       29.11       19.16      7.07 o 
  -7   4   7      389.79      336.28     12.66 o 
  -6   4   7       64.97       72.13      7.65 o 
  -5   4   7       24.01       26.38      6.05 o 
  -4   4   7      109.61       96.54      6.76 o 
  -3   4   7      604.22      596.75     16.05 o 
  -2   4   7     1007.70      925.34     19.66 o 
  -1   4   7      230.76      205.30      8.54 o 
   0   4   7       66.75       55.80      6.35 o 
   1   4   7       74.20      104.85      7.62 o 
   2   4   7       14.76       19.53      7.36 o 
   3   4   7     1111.32     1194.06     20.17 o 
   4   4   7        0.02        4.12      7.05 o 
   5   4   7      104.18      115.71      8.75 o 
   6   4   7       89.78       91.52     10.11 o 
   7   4   7      474.74      434.70     16.36 o 
   8   4   7      268.49      305.41     14.81 o 
   9   4   7       89.44       79.73     11.36 o 
  10   4   7       14.96       10.90     14.24 o 
  11   4   7      179.84      171.94     17.64 o 
  12   4   7        6.85       12.58     14.05 o 
  13   4   7        3.18       20.95     14.91 o 
  14   4   7       13.31       -2.95     17.36 o 
  15   4   7        0.17        5.33     23.92 o 
  16   4   7        8.53        2.61     19.86 o 
  17   4   7        0.38        1.59     31.52 o 
 -23   5   7       23.35       70.58     58.54 o 
 -22   5   7        9.44       -0.11     49.53 o 
 -21   5   7       52.42       64.32     34.11 o 
 -20   5   7       16.07      -21.20     21.20 o 
 -19   5   7        7.60      -11.86     20.29 o 
 -18   5   7       48.79       44.29     21.81 o 
 -17   5   7      239.30      222.82     26.75 o 
 -16   5   7       18.21       23.34     15.82 o 
 -15   5   7        0.62        5.52     17.61 o 
 -14   5   7        6.23        8.16     11.02 o 
 -13   5   7      708.38      717.28     23.38 o 
 -12   5   7      506.24      546.62     20.18 o 
 -11   5   7     1551.98     1503.06     29.81 o 
 -10   5   7        3.38        1.90      7.39 o 
  -9   5   7      439.91      426.79     16.20 o 
  -8   5   7        9.05       -6.62      6.62 o 
  -7   5   7      411.01      378.86     13.02 o 
  -6   5   7      163.74      141.97      9.15 o 
  -5   5   7     4332.79     4460.16     53.99 o 
  -4   5   7      544.75      539.89     12.61 o 
  -3   5   7     2168.79     2167.33     30.95 o 
  -2   5   7       71.34       78.78      6.68 o 
  -1   5   7        0.09       -6.45      6.45 o 
   0   5   7        1.03       -0.96      5.35 o 
   1   5   7       22.45       22.18      5.94 o 
   2   5   7      159.22      163.30      9.46 o 
   3   5   7       95.59       89.73      7.54 o 
   4   5   7        2.51        8.02      6.53 o 
   5   5   7      111.83      119.24     10.64 o 
   6   5   7        8.73        1.35      8.96 o 
   7   5   7       20.01       11.25     11.12 o 
   8   5   7       30.44       37.51     10.78 o 
   9   5   7      108.20       83.37     13.44 o 
  10   5   7      169.14      194.72     16.23 o 
  11   5   7       94.83       75.33     14.98 o 
  12   5   7       15.21       25.25     16.82 o 
  13   5   7       10.84       22.06     18.85 o 
  14   5   7       65.85       65.56     20.53 o 
  15   5   7       23.33       24.84     38.07 o 
  16   5   7        8.61       22.38     20.21 o 
 -22   6   7       15.13       29.27     52.35 o 
 -21   6   7       93.01       71.48     57.07 o 
 -20   6   7       42.92       40.23     30.82 o 
 -19   6   7      217.29      248.04     31.54 o 
 -18   6   7      114.95      135.60     25.81 o 
 -17   6   7       94.72      146.23     25.06 o 
 -16   6   7        0.89      -11.10     16.78 o 
 -15   6   7       54.64       49.88     16.73 o 
 -14   6   7      314.50      306.13     19.51 o 
 -13   6   7      574.06      539.13     23.09 o 
 -12   6   7      171.27      141.84     13.72 o 
 -11   6   7      201.85      217.69     15.91 o 
 -10   6   7       43.25       31.35     11.64 o 
  -9   6   7      744.84      685.91     20.92 o 
  -8   6   7       56.96       52.39     13.84 o 
  -7   6   7      748.37      704.19     29.57 o 
  -6   6   7       24.93        7.94      6.93 o 
  -5   6   7      687.15      723.30     16.87 o 
  -4   6   7      827.88      876.69     17.40 o 
  -3   6   7       32.68       30.57      7.15 o 
  -2   6   7        3.50       -1.99      6.16 o 
  -1   6   7      199.54      232.73     10.09 o 
   0   6   7      109.10       76.91      7.86 o 
   1   6   7       95.59       91.15      8.33 o 
   2   6   7      715.80      692.72     17.08 o 
   3   6   7     1223.81     1168.76     23.04 o 
   4   6   7      248.33      286.38     15.21 o 
   5   6   7      552.93      499.76     18.53 o 
   6   6   7       29.89       32.65     11.53 o 
   7   6   7       29.11       18.52     11.37 o 
   8   6   7       15.93       16.43     11.59 o 
   9   6   7       91.54       97.76     13.50 o 
  10   6   7        0.17       -5.96     12.55 o 
  11   6   7       35.23       46.67     17.53 o 
  12   6   7      178.45      257.73     34.01 o 
  13   6   7        5.02       11.25     17.02 o 
  14   6   7        0.49      -19.01     19.01 o 
  15   6   7       47.71       27.06     19.52 o 
  16   6   7        2.26        6.58     19.02 o 
 -21   7   7       18.87       20.38     52.91 o 
 -20   7   7       41.61       70.07     33.94 o 
 -19   7   7       37.70       87.86     33.60 o 
 -18   7   7       26.07       21.94     22.25 o 
 -17   7   7       77.82      115.29     25.19 o 
 -16   7   7      151.84      155.51     25.61 o 
 -15   7   7        1.65       -4.20     14.17 o 
 -14   7   7       12.37       17.98     15.79 o 
 -13   7   7        1.41       14.20     13.60 o 
 -12   7   7      265.14      273.13     20.41 o 
 -11   7   7       84.65       69.82     18.97 o 
 -10   7   7      225.89      237.66     18.47 o 
  -9   7   7        4.63        3.02     10.73 o 
  -8   7   7      202.77      199.08     13.67 o 
  -7   7   7      443.45      473.14     17.97 o 
  -6   7   7      162.48      159.35     11.93 o 
  -5   7   7      134.04      134.09     10.02 o 
  -4   7   7      291.36      333.75     13.33 o 
  -3   7   7      481.09      507.07     16.97 o 
  -2   7   7       21.65       17.18      7.45 o 
  -1   7   7      171.10      151.55     14.44 o 
   0   7   7       77.90       82.50      9.05 o 
   1   7   7       52.79       52.19      8.58 o 
   2   7   7      114.70      102.49     13.20 o 
   3   7   7      163.43      129.42     13.91 o 
   4   7   7       47.67       61.16     12.53 o 
   5   7   7       27.69       37.17     13.75 o 
   6   7   7        0.01       -0.65     14.15 o 
   7   7   7        9.52        6.72     14.32 o 
   8   7   7       10.00       21.52     18.82 o 
   9   7   7        3.24       -4.62     14.45 o 
  10   7   7        7.86       12.25     14.76 o 
  11   7   7       68.94       76.62     28.22 o 
  12   7   7       43.70       28.96     18.94 o 
  13   7   7        3.83      -17.13     17.13 o 
  14   7   7       18.67       32.36     20.64 o 
  15   7   7        6.57        4.72     19.50 o 
 -21   8   7       86.89      218.95     67.09 o 
 -20   8   7       10.21       14.52     49.53 o 
 -19   8   7        4.67       -6.34     28.82 o 
 -18   8   7      142.00      135.50     36.35 o 
 -17   8   7       88.45       65.69     30.47 o 
 -16   8   7        2.18        0.05     27.74 o 
 -15   8   7        0.34        9.87     19.33 o 
 -14   8   7      259.30      260.19     30.45 o 
 -13   8   7      178.58      172.97     19.03 o 
 -12   8   7      364.37      387.82     23.55 o 
 -11   8   7      145.97      153.02     17.42 o 
 -10   8   7       27.73       15.04     13.06 o 
  -9   8   7      241.12      287.72     20.34 o 
  -8   8   7      377.89      357.05     21.85 o 
  -7   8   7        0.06       -6.69     10.19 o 
  -6   8   7      445.14      410.69     20.48 o 
  -5   8   7     1466.22     1402.10     31.61 o 
  -4   8   7      878.11      855.98     30.78 o 
  -3   8   7      121.11      127.75     11.44 o 
  -2   8   7      533.93      526.67     23.43 o 
  -1   8   7      162.32      173.83     16.99 o 
   0   8   7      131.92      169.80     15.02 o 
   1   8   7        3.26       -1.45     10.75 o 
   2   8   7       34.99       45.81     14.33 o 
   3   8   7      159.46      201.94     19.42 o 
   4   8   7       38.53        8.98     12.71 o 
   5   8   7      169.09      166.05     22.38 o 
   6   8   7       18.90       19.29     16.08 o 
   7   8   7        0.17       11.41     21.55 o 
   8   8   7        2.42      -16.54     16.54 o 
   9   8   7       50.33       35.50     20.78 o 
  10   8   7       68.19       73.43     22.48 o 
  11   8   7        0.30       12.52     18.51 o 
  12   8   7        0.81       16.47     19.12 o 
  13   8   7       12.00        1.03     18.31 o 
  14   8   7        8.29        9.57     19.77 o 
 -20   9   7       86.64      120.56     60.23 o 
 -19   9   7        7.83      -30.56     30.56 o 
 -18   9   7       37.11       58.66     34.00 o 
 -17   9   7        0.58        6.07     28.17 o 
 -16   9   7       80.92       49.62     23.18 o 
 -15   9   7        0.15      -16.49     18.74 o 
 -14   9   7       97.29      101.84     28.49 o 
 -13   9   7        1.70       -7.59     13.82 o 
 -12   9   7       99.06       70.61     16.75 o 
 -11   9   7       70.61       94.32     20.88 o 
 -10   9   7      194.98      211.49     19.93 o 
  -9   9   7       16.57       28.54     14.39 o 
  -8   9   7      726.49      695.10     50.29 o 
  -7   9   7        3.43        6.78     13.07 o 
  -6   9   7      680.39      670.50     25.58 o 
  -5   9   7      582.20      584.18     30.69 o 
  -4   9   7        0.78       -3.56     11.10 o 
  -3   9   7        1.00       -1.61     11.28 o 
  -2   9   7       39.62       63.19     13.40 o 
  -1   9   7       79.31       82.97     17.94 o 
   0   9   7      151.28      128.19     17.47 o 
   1   9   7       47.84       47.34     15.33 o 
   2   9   7      680.69      691.34     31.09 o 
   3   9   7       19.10        0.67     16.38 o 
   4   9   7      121.34      177.02     23.64 o 
   5   9   7        0.16      -21.03     25.21 o 
   6   9   7        0.06        4.58     22.30 o 
   7   9   7       39.66       32.67     19.31 o 
   8   9   7       11.69        3.11     19.60 o 
   9   9   7       45.46       46.66     21.18 o 
  10   9   7      106.32      108.91     25.68 o 
  11   9   7       10.76       34.68     22.49 o 
  12   9   7       39.53       35.42     21.07 o 
  13   9   7       10.38       13.79     24.79 o 
  14   9   7        3.70       -0.71     20.25 o 
 -19  10   7       28.33      -41.76     41.76 o 
 -18  10   7       70.32       32.82     33.97 o 
 -17  10   7       41.41       32.85     32.47 o 
 -16  10   7       13.73       18.73     53.25 o 
 -15  10   7        6.13      -19.28     21.02 o 
 -14  10   7       28.11       -3.03     21.05 o 
 -13  10   7       80.37       70.56     21.92 o 
 -12  10   7      187.10      174.81     20.13 o 
 -11  10   7       12.20       20.31     14.88 o 
 -10  10   7      161.09      149.08     24.97 o 
  -9  10   7       84.47       62.51     28.47 o 
  -8  10   7      349.12      358.80     23.69 o 
  -7  10   7        5.27       -7.07     13.35 o 
  -6  10   7       59.21       48.81     13.63 o 
  -5  10   7       30.53        2.79     13.97 o 
  -4  10   7      326.20      300.63     19.77 o 
  -3  10   7      169.73      153.55     16.80 o 
  -2  10   7        0.76       -6.98     12.55 o 
  -1  10   7      237.44      189.52     17.93 o 
   0  10   7      239.46      229.13     29.23 o 
   1  10   7      107.37      109.61     18.45 o 
   2  10   7       51.74       89.91     21.23 o 
   3  10   7        3.43      -11.15     21.84 o 
   4  10   7       95.15       92.61     21.91 o 
   5  10   7       13.81       -6.68     17.26 o 
   6  10   7       91.61       93.53     33.53 o 
   7  10   7        0.04        3.12     19.03 o 
   8  10   7       27.74       32.64     19.80 o 
   9  10   7        8.26       -3.03     19.39 o 
  10  10   7        4.40      -15.02     21.21 o 
  11  10   7        2.93       10.26     23.00 o 
  12  10   7        0.87      -21.24     22.75 o 
  13  10   7       11.59       -8.18     24.21 o 
 -18  11   7       65.55      108.52     59.10 o 
 -17  11   7        2.63       48.81     34.14 o 
 -16  11   7       12.24       24.96     31.20 o 
 -15  11   7        2.09       46.72     31.40 o 
 -14  11   7       41.84       57.25     24.78 o 
 -13  11   7       61.65       14.05     21.65 o 
 -12  11   7      218.88      226.96     22.98 o 
 -11  11   7       66.02       54.40     17.90 o 
 -10  11   7       32.61       31.60     20.10 o 
  -9  11   7       19.59       38.24     17.37 o 
  -8  11   7      173.26      142.63     19.64 o 
  -7  11   7       41.75       39.06     16.29 o 
  -6  11   7      317.94      317.12     20.89 o 
  -5  11   7       37.85       58.62     24.31 o 
  -4  11   7       17.23       -5.17     12.67 o 
  -3  11   7       87.39       78.28     14.97 o 
  -2  11   7      104.84      147.60     17.30 o 
  -1  11   7      148.87      181.02     18.57 o 
   0  11   7       24.30       26.30     14.06 o 
   1  11   7        4.92        1.03     15.57 o 
   2  11   7      231.99      221.40     42.37 o 
   3  11   7        9.41       25.65     21.12 o 
   4  11   7       35.68       36.62     19.98 o 
   5  11   7        0.46        0.35     18.75 o 
   6  11   7      142.44      146.55     26.50 o 
   7  11   7       14.91       21.27     21.41 o 
   8  11   7        0.73       -5.38     21.09 o 
   9  11   7       40.72       49.34     29.26 o 
  10  11   7       59.00       75.59     27.66 o 
  11  11   7        0.01      -22.20     22.20 o 
 -16  12   7       17.62       26.48     34.49 o 
 -15  12   7       20.07       22.22     32.47 o 
 -14  12   7       57.60       52.78     33.57 o 
 -13  12   7        9.40      -19.59     27.35 o 
 -12  12   7        5.93        1.71     22.65 o 
 -11  12   7        0.69      -12.67     16.46 o 
 -10  12   7        6.91       15.56     17.02 o 
  -9  12   7        9.00      -15.57     15.57 o 
  -8  12   7      130.47       98.71     19.46 o 
  -7  12   7       33.08       52.30     17.47 o 
  -6  12   7        0.23        7.53     15.51 o 
  -5  12   7       50.92       41.11     22.87 o 
  -4  12   7       35.43       53.88     15.36 o 
  -3  12   7       15.17       11.19     14.24 o 
  -2  12   7       15.21       22.54     16.28 o 
  -1  12   7       64.39       51.80     15.85 o 
   0  12   7       72.44       68.55     16.97 o 
   1  12   7       86.31       83.18     17.61 o 
   2  12   7        1.93      -24.05     29.87 o 
   3  12   7       14.67       16.84     22.52 o 
   4  12   7       89.00      138.58     26.32 o 
   5  12   7        7.50       51.96     23.27 o 
   6  12   7        6.70        1.23     19.65 o 
   7  12   7        0.78      -20.18     21.84 o 
   8  12   7        1.52       -7.23     21.90 o 
   9  12   7        0.31       23.78     23.90 o 
  10  12   7        3.41      -12.39     34.94 o 
 -15  13   7        0.02       24.99     52.80 o 
 -14  13   7        1.59        1.70     32.59 o 
 -13  13   7       15.91      -20.61     35.40 o 
 -12  13   7       14.14        7.26     30.54 o 
 -11  13   7        4.68        9.97     29.03 o 
 -10  13   7        0.23      -18.09     19.15 o 
  -9  13   7        8.79      -12.83     16.86 o 
  -8  13   7      106.95       79.87     20.98 o 
  -7  13   7        8.23       40.20     18.51 o 
  -6  13   7        8.27        3.54     16.82 o 
  -5  13   7        0.05      -14.03     14.03 o 
  -4  13   7        0.06      -13.97     13.97 o 
  -3  13   7       21.79       19.23     18.01 o 
  -2  13   7        3.53        6.78     15.16 o 
  -1  13   7       22.39       24.82     16.06 o 
   0  13   7       57.27       53.75     17.55 o 
   1  13   7       26.96       46.66     17.08 o 
   2  13   7      134.73      174.08     24.63 o 
   3  13   7       77.52       72.29     21.38 o 
   4  13   7        0.19       -7.28     23.33 o 
   5  13   7       22.16       73.89     25.57 o 
   6  13   7       26.79       24.93     29.57 o 
   7  13   7        1.35       14.23     30.56 o 
   8  13   7        0.25        9.60     32.36 o 
 -12  14   7        2.81      -28.06     31.31 o 
 -11  14   7        7.84      -21.43     30.68 o 
 -10  14   7        0.13      -22.52     29.39 o 
  -9  14   7        3.88       -8.93     25.44 o 
  -8  14   7       10.83       22.14     21.35 o 
  -7  14   7        0.48       -1.02     21.09 o 
  -6  14   7        5.83      -20.06     20.06 o 
  -5  14   7       53.18       91.58     21.74 o 
  -4  14   7       11.80       32.58     19.47 o 
  -3  14   7        1.86      -13.38     15.42 o 
  -2  14   7        0.16       -6.36     16.34 o 
  -1  14   7        2.32      -11.44     16.41 o 
   0  14   7        2.88        1.29     16.56 o 
   1  14   7        6.82        5.75     16.90 o 
   2  14   7        0.35      -19.48     19.48 o 
   3  14   7        5.52       -0.49     20.02 o 
   4  14   7       11.80       10.06     24.09 o 
   5  14   7        0.81        6.20     29.78 o 
   6  14   7       27.83       72.99     46.04 o 
  -9  15   7        2.46      -29.34     31.29 o 
  -8  15   7       10.50       14.99     23.88 o 
  -7  15   7        0.79       42.77     25.64 o 
  -6  15   7       37.25       71.41     26.25 o 
  -5  15   7        2.76       10.32     22.30 o 
  -4  15   7       62.17       98.84     47.47 o 
  -3  15   7        1.88       51.90     25.30 o 
  -2  15   7        0.03      -13.27     24.27 o 
  -1  15   7        0.04      -22.51     22.51 o 
   0  15   7       13.56      -16.63     19.18 o 
   1  15   7        7.35       -3.70     19.75 o 
   2  15   7        3.35       11.48     21.21 o 
   3  15   7        0.85        1.62     26.27 o 
 -23   0   8       77.51       98.39     54.82 o 
 -22   0   8       15.39        8.28     33.15 o 
 -21   0   8        7.58      -21.14     26.12 o 
 -20   0   8      180.07      209.48     36.14 o 
 -19   0   8      200.74      175.90     32.72 o 
 -18   0   8      947.03     1010.64     56.43 o 
 -17   0   8        2.47       -4.52     20.43 o 
 -16   0   8     1441.20     1618.28     95.24 o 
 -15   0   8      641.29      599.63     63.04 o 
 -14   0   8     1522.22     1446.26     52.42 o 
 -13   0   8       64.58       68.78     15.88 o 
 -12   0   8     2683.00     2775.36     66.01 o 
 -11   0   8      213.99      187.72     20.91 o 
 -10   0   8     1518.85     1409.76     38.31 o 
  -9   0   8      185.06      171.21     18.45 o 
  -8   0   8     7979.22     8285.86    129.08 o 
  -7   0   8      245.97      279.11     12.79 o 
  -6   0   8     4577.42     4273.59     81.00 o 
  -5   0   8       73.91       27.81     19.36 o 
  -4   0   8      451.99      422.24     36.19 o 
  -3   0   8        1.33        5.65      6.67 o 
  -2   0   8     1961.06     1909.11     62.77 o 
  -1   0   8      109.73       56.66     16.45 o 
   0   0   8        0.17       -1.62      6.74 o 
   1   0   8       30.56       37.02      7.48 o 
   2   0   8     1655.45     1561.65     25.24 o 
   3   0   8     1117.43     1091.92     21.90 o 
   4   0   8       90.80      120.31      9.30 o 
   5   0   8     1011.25     1043.99     23.55 o 
   6   0   8      140.76      125.51     13.92 o 
   7   0   8        4.37       11.59     11.40 o 
   8   0   8      112.38      116.81     18.45 o 
   9   0   8        8.11      -13.65     13.65 o 
  10   0   8        0.19       -3.73     14.23 o 
  11   0   8       92.38      122.47     20.51 o 
  12   0   8        6.97       -7.40     15.02 o 
  13   0   8       23.63       37.78     30.39 o 
  14   0   8        7.64       18.15     24.71 o 
  15   0   8        1.01      -13.41     25.95 o 
  16   0   8        1.95       16.54     28.51 o 
 -23   1   8       19.99       57.85     35.02 o 
 -22   1   8      139.49      195.15     27.60 o 
 -21   1   8       83.41       95.19     23.78 o 
 -20   1   8        0.04       -7.55     17.04 o 
 -19   1   8       15.45       22.52     18.09 o 
 -18   1   8      424.11      472.12     29.26 o 
 -17   1   8       13.80        1.56     14.78 o 
 -16   1   8        1.02        5.74     14.60 o 
 -15   1   8      116.81       89.38     16.77 o 
 -14   1   8     4131.16     4103.94     65.89 o 
 -13   1   8       73.79       68.66     11.43 o 
 -12   1   8     1727.80     1667.62     34.85 o 
 -11   1   8       58.51       39.93      7.57 o 
 -10   1   8      375.64      393.55     13.05 o 
  -9   1   8      147.15      140.15      8.50 o 
  -8   1   8       17.84       25.76      5.86 o 
  -7   1   8       16.72        8.10      5.16 o 
  -6   1   8     2116.81     2147.38     30.12 o 
  -5   1   8      148.05      128.45      5.94 o 
  -4   1   8     1280.11     1240.23     21.97 o 
  -3   1   8       14.01        6.85      7.42 o 
  -2   1   8      218.63      209.63     11.38 o 
  -1   1   8      270.74      284.33     15.82 o 
   0   1   8     1363.93     1331.91     22.01 o 
   1   1   8      359.08      330.85     14.40 o 
   2   1   8        0.76        3.36      4.49 o 
   3   1   8       50.33       47.61      5.00 o 
   4   1   8     1120.16     1079.42     16.13 o 
   5   1   8       44.61       45.57      6.47 o 
   6   1   8      166.06      163.99      9.74 o 
   7   1   8      182.67      202.29     11.00 o 
   8   1   8      709.05      630.26     29.36 o 
   9   1   8        6.10       14.91     10.50 o 
  10   1   8       62.34       71.18     12.73 o 
  11   1   8       12.45       21.18     11.30 o 
  12   1   8        0.43        8.36     13.97 o 
  13   1   8        0.51       -7.47     14.54 o 
  14   1   8       15.19       13.64     17.52 o 
  15   1   8        2.36       -3.45     18.32 o 
  16   1   8        2.85       -2.34     18.93 o 
 -23   2   8       12.59        7.32     50.77 o 
 -22   2   8        2.24        7.82     24.20 o 
 -21   2   8       10.31       15.43     22.81 o 
 -20   2   8      251.89      336.80     59.72 o 
 -19   2   8      211.09      204.14     24.05 o 
 -18   2   8      212.81      182.55     22.68 o 
 -17   2   8       12.63       27.10     15.61 o 
 -16   2   8      213.54      232.91     21.62 o 
 -15   2   8      169.01      138.11     17.87 o 
 -14   2   8      626.63      588.93     28.16 o 
 -13   2   8      150.99      132.74     12.96 o 
 -12   2   8     3521.50     3636.19     58.93 o 
 -11   2   8      233.07      225.41     12.87 o 
 -10   2   8     2256.34     2206.34     35.00 o 
  -9   2   8       89.99       83.48      8.04 o 
  -8   2   8      556.15      616.26     13.66 o 
  -7   2   8       23.89       35.22      6.87 o 
  -6   2   8     1000.53      987.84     18.42 o 
  -5   2   8      396.48      401.21     12.56 o 
  -4   2   8     1893.59     1868.91     27.41 o 
  -3   2   8       49.58       39.42      4.76 o 
  -2   2   8     2452.54     2318.00     42.65 o 
  -1   2   8      207.52      215.72      8.33 o 
   0   2   8       66.35       73.59      8.17 o 
   1   2   8      362.20      351.18     10.66 o 
   2   2   8      158.29      153.73      7.27 o 
   3   2   8       49.12       31.39      5.67 o 
   4   2   8       16.93       13.90      5.59 o 
   5   2   8        0.84        9.58      5.92 o 
   6   2   8       30.70       15.05      7.37 o 
   7   2   8      385.73      388.47     13.90 o 
   8   2   8        0.09        4.82      9.12 o 
   9   2   8      101.74       93.46     12.96 o 
  10   2   8        9.55       -3.50     10.38 o 
  11   2   8        4.67       14.59     11.71 o 
  12   2   8        0.09      -12.54     12.54 o 
  13   2   8       40.80       -3.83     15.48 o 
  14   2   8        1.01      -14.61     14.61 o 
  15   2   8       25.02       44.47     20.88 o 
  16   2   8        2.79       16.94     20.68 o 
 -23   3   8        2.24      -37.82     42.55 o 
 -22   3   8      117.67      106.62     34.97 o 
 -21   3   8        7.30        4.49     21.84 o 
 -20   3   8      112.73      205.69     28.90 o 
 -19   3   8        0.61      -11.13     19.40 o 
 -18   3   8      248.29      282.98     28.55 o 
 -17   3   8        5.44       12.47     18.07 o 
 -16   3   8       52.36       19.38     17.59 o 
 -15   3   8       43.90       46.26     17.68 o 
 -14   3   8       18.21        8.94     16.05 o 
 -13   3   8        3.10       10.75     10.13 o 
 -12   3   8       30.97        8.96      9.62 o 
 -11   3   8      134.20      126.31     15.11 o 
 -10   3   8      345.00      324.78     13.05 o 
  -9   3   8      121.97      121.72     11.06 o 
  -8   3   8       34.32       39.86      6.83 o 
  -7   3   8        1.42       -1.25      5.37 o 
  -6   3   8      486.35      490.98     13.71 o 
  -5   3   8       29.95       29.54      7.18 o 
  -4   3   8      742.01      772.30     15.54 o 
  -3   3   8       20.70       27.28      5.37 o 
  -2   3   8       27.74       24.93      5.80 o 
  -1   3   8      174.90      156.26      8.10 o 
   0   3   8      153.08      169.13      8.32 o 
   1   3   8       50.63       49.69      6.79 o 
   2   3   8      151.34      140.01      7.48 o 
   3   3   8       68.47       73.21      7.56 o 
   4   3   8      303.61      307.34     10.82 o 
   5   3   8       25.86       27.79      6.82 o 
   6   3   8      204.26      236.05     12.47 o 
   7   3   8       37.76       25.37      8.96 o 
   8   3   8      169.52      159.66     12.96 o 
   9   3   8       66.19       97.32     12.15 o 
  10   3   8       70.14       69.88     13.03 o 
  11   3   8       39.99       35.90     14.08 o 
  12   3   8        7.39       27.55     14.87 o 
  13   3   8        5.77       10.55     15.01 o 
  14   3   8        5.93        8.46     15.33 o 
  15   3   8        0.84      -13.25     22.76 o 
  16   3   8        1.52        6.76     24.76 o 
 -23   4   8        0.64      -40.86     40.86 o 
 -22   4   8       28.86       48.57     58.59 o 
 -21   4   8        2.17      -21.82     21.82 o 
 -20   4   8       85.98       81.03     24.88 o 
 -19   4   8        9.75      -17.05     24.56 o 
 -18   4   8       34.45       15.58     19.43 o 
 -17   4   8       77.62       91.93     21.83 o 
 -16   4   8      106.34      106.18     21.65 o 
 -15   4   8       62.89       53.14     18.48 o 
 -14   4   8       49.90       51.61     14.86 o 
 -13   4   8      182.84      189.18     22.59 o 
 -12   4   8        0.49      -10.25     10.25 o 
 -11   4   8       19.76       11.69      8.22 o 
 -10   4   8     1647.33     1586.47     29.32 o 
  -9   4   8      181.99      173.58     10.47 o 
  -8   4   8        0.69       -1.16      6.03 o 
  -7   4   8        8.65        1.62      5.89 o 
  -6   4   8      116.97      127.41     10.13 o 
  -5   4   8      674.46      680.37     16.09 o 
  -4   4   8       24.78       25.07      7.43 o 
  -3   4   8      636.16      630.78     16.91 o 
  -2   4   8       25.38       22.30      5.66 o 
  -1   4   8      145.87      138.21      7.74 o 
   0   4   8      218.68      210.05      9.83 o 
   1   4   8       17.96       17.93      6.04 o 
   2   4   8        2.32       -1.78      5.67 o 
   3   4   8       21.77       11.95      6.45 o 
   4   4   8       72.13       79.69      7.99 o 
   5   4   8       12.09       20.64      7.38 o 
   6   4   8      363.09      386.56     15.42 o 
   7   4   8       17.95        6.64      9.46 o 
   8   4   8        8.21       -4.00      9.35 o 
   9   4   8       11.07        5.42     10.15 o 
  10   4   8        9.60        2.57     12.91 o 
  11   4   8      221.76      220.75     22.27 o 
  12   4   8        1.85       -6.22     14.28 o 
  13   4   8       23.56       19.81     17.96 o 
  14   4   8        1.89       16.59     18.99 o 
  15   4   8        0.07       -1.46     20.08 o 
 -22   5   8        2.39      -44.02     44.02 o 
 -21   5   8        1.88       -1.45     28.71 o 
 -20   5   8       89.16       82.42     24.71 o 
 -19   5   8       68.09      103.64     25.03 o 
 -18   5   8       13.62       24.07     24.44 o 
 -17   5   8       10.01       23.64     19.16 o 
 -16   5   8      243.88      270.05     37.41 o 
 -15   5   8      222.32      217.02     31.92 o 
 -14   5   8      564.31      551.56     46.81 o 
 -13   5   8       11.46        9.36     14.87 o 
 -12   5   8     1398.45     1265.99     33.71 o 
 -11   5   8      113.51      140.95     14.19 o 
 -10   5   8       23.70       17.32      9.34 o 
  -9   5   8      219.66      204.25     15.86 o 
  -8   5   8        1.55        3.04      7.95 o 
  -7   5   8       63.96       74.87      8.12 o 
  -6   5   8        0.10       -5.75      5.75 o 
  -5   5   8        0.18        4.08      8.54 o 
  -4   5   8       12.92       13.13      7.55 o 
  -3   5   8      183.93      187.85      9.87 o 
  -2   5   8       85.38       94.34      8.30 o 
  -1   5   8       10.38       16.22      7.91 o 
   0   5   8       16.97       19.14      7.29 o 
   1   5   8       11.92        5.28      6.94 o 
   2   5   8        0.50       -3.72      7.07 o 
   3   5   8       32.83       34.08      7.75 o 
   4   5   8       54.50       66.92      9.67 o 
   5   5   8        0.72       10.81      9.61 o 
   6   5   8      256.90      251.92     17.57 o 
   7   5   8        5.39       -9.79      9.79 o 
   8   5   8       60.73       40.42     12.41 o 
   9   5   8        0.08      -10.15     11.09 o 
  10   5   8       23.49       25.99     12.83 o 
  11   5   8       19.77        6.12     17.02 o 
  12   5   8       12.03        6.38     17.59 o 
  13   5   8       37.62       33.66     19.28 o 
  14   5   8        0.19       -8.57     17.71 o 
  15   5   8       19.48       20.11     21.51 o 
 -22   6   8       36.66       40.98     50.32 o 
 -21   6   8        2.59      -28.61     28.61 o 
 -20   6   8        6.28        3.07     23.01 o 
 -19   6   8        0.60       -8.33     21.53 o 
 -18   6   8       60.80       62.90     22.56 o 
 -17   6   8       12.15       15.57     20.32 o 
 -16   6   8        8.87        8.82     18.22 o 
 -15   6   8        9.71       -1.98     14.03 o 
 -14   6   8        6.22       11.30     13.88 o 
 -13   6   8       51.09       56.66     15.13 o 
 -12   6   8      167.67      194.04     17.51 o 
 -11   6   8       75.24       44.88     12.74 o 
 -10   6   8      278.36      278.74     19.25 o 
  -9   6   8      147.61      151.59     13.72 o 
  -8   6   8      591.03      550.40     20.60 o 
  -7   6   8      129.45      152.29     10.43 o 
  -6   6   8      117.36      112.92      9.00 o 
  -5   6   8      469.66      489.74     14.17 o 
  -4   6   8      463.65      457.57     12.75 o 
  -3   6   8      168.89      170.52     11.21 o 
  -2   6   8      920.73      934.88     21.38 o 
  -1   6   8       93.50       90.96      9.35 o 
   0   6   8       55.96       45.99      8.60 o 
   1   6   8      166.20      185.53     11.64 o 
   2   6   8      417.51      414.27     16.93 o 
   3   6   8       66.85       38.89     11.19 o 
   4   6   8       16.99       13.34     10.92 o 
   5   6   8        0.33      -10.27     10.27 o 
   6   6   8      139.30      114.60     14.44 o 
   7   6   8        0.52      -10.77     10.77 o 
   8   6   8        0.01        9.68     11.11 o 
   9   6   8       58.45       84.36     16.18 o 
  10   6   8      168.58      216.46     20.66 o 
  11   6   8        1.44       -9.68     15.03 o 
  12   6   8        0.10      -15.75     16.94 o 
  13   6   8        2.34       11.58     18.84 o 
  14   6   8        0.09       -0.59     19.35 o 
  15   6   8        2.21       -8.10     24.70 o 
 -21   7   8        4.64       -4.33     32.11 o 
 -20   7   8        3.74       24.14     31.56 o 
 -19   7   8      101.36      141.59     33.51 o 
 -18   7   8      192.39      213.32     30.52 o 
 -17   7   8        3.02        7.40     20.48 o 
 -16   7   8       91.99      127.15     24.15 o 
 -15   7   8       61.04       72.61     16.99 o 
 -14   7   8      117.69      113.65     17.93 o 
 -13   7   8      140.31      138.89     17.95 o 
 -12   7   8      761.94      767.85     31.36 o 
 -11   7   8       68.18       87.66     15.42 o 
 -10   7   8       79.96       81.36     15.27 o 
  -9   7   8       81.18       59.43     15.57 o 
  -8   7   8      396.04      390.53     18.96 o 
  -7   7   8      140.53      146.81     13.91 o 
  -6   7   8     1108.66      962.83     25.24 o 
  -5   7   8      221.20      197.12     13.37 o 
  -4   7   8      341.11      345.95     14.77 o 
  -3   7   8      241.91      217.49     13.94 o 
  -2   7   8       96.67      103.01     13.89 o 
  -1   7   8      141.24      171.12     17.84 o 
   0   7   8       32.51       41.34     11.34 o 
   1   7   8      186.08      192.04     15.14 o 
   2   7   8      374.44      372.09     19.04 o 
   3   7   8       54.78       65.75     13.06 o 
   4   7   8      144.97      170.77     20.15 o 
   5   7   8       63.01       47.07     15.18 o 
   6   7   8        4.98       16.85     14.26 o 
   7   7   8        0.84       36.92     15.93 o 
   8   7   8       48.43       67.02     17.72 o 
   9   7   8       56.29       53.94     16.06 o 
  10   7   8       10.39       32.99     15.78 o 
  11   7   8       41.10       28.73     17.16 o 
  12   7   8        4.01       -2.72     18.06 o 
  13   7   8        0.68       11.67     19.02 o 
  14   7   8       26.49       39.73     21.24 o 
 -20   8   8       97.39       56.54     34.43 o 
 -19   8   8        5.32      -27.51     27.51 o 
 -18   8   8        1.35      -17.84     22.14 o 
 -17   8   8        5.78      -11.23     22.20 o 
 -16   8   8       18.30       10.25     21.27 o 
 -15   8   8       52.07       32.94     16.46 o 
 -14   8   8        0.18       -8.29     13.93 o 
 -13   8   8        2.44       -1.10     14.46 o 
 -12   8   8      335.84      354.80     23.35 o 
 -11   8   8        3.19      -12.90     12.90 o 
 -10   8   8      450.17      395.18     23.39 o 
  -9   8   8       10.61        5.78     13.05 o 
  -8   8   8      131.45      126.43     16.74 o 
  -7   8   8        4.77       -5.36     12.80 o 
  -6   8   8      393.08      435.52     21.03 o 
  -5   8   8        0.27       10.46     10.16 o 
  -4   8   8      334.79      330.41     16.61 o 
  -3   8   8       96.40       90.90     12.04 o 
  -2   8   8      125.57      159.10     14.74 o 
  -1   8   8      114.92      102.23     13.93 o 
   0   8   8       39.17       24.97     11.57 o 
   1   8   8        0.73       17.16     14.26 o 
   2   8   8      596.67      559.54     29.30 o 
   3   8   8       64.96       88.28     27.20 o 
   4   8   8      160.32      182.12     25.02 o 
   5   8   8      185.95      178.44     20.55 o 
   6   8   8       40.10       52.63     16.46 o 
   7   8   8        7.85       10.80     14.78 o 
   8   8   8        0.01      -16.57     20.58 o 
   9   8   8        1.83        3.34     15.32 o 
  10   8   8      139.44      138.06     22.51 o 
  11   8   8       49.38       67.90     18.68 o 
  12   8   8        2.04        9.96     16.61 o 
  13   8   8        6.15       -2.48     21.76 o 
 -20   9   8        0.01       10.58     54.15 o 
 -19   9   8       34.33       49.51     37.15 o 
 -18   9   8       54.83       46.08     56.12 o 
 -17   9   8       35.84       41.78     24.22 o 
 -16   9   8        0.26       -8.79     27.94 o 
 -15   9   8        5.30       -3.86     20.76 o 
 -14   9   8      170.14      188.44     22.27 o 
 -13   9   8       31.08       19.66     15.73 o 
 -12   9   8      105.06       98.21     18.09 o 
 -11   9   8        7.07       14.30     14.51 o 
 -10   9   8       78.26       77.53     28.57 o 
  -9   9   8        8.86      -13.13     13.13 o 
  -8   9   8      162.97      211.71     25.12 o 
  -7   9   8        5.77       19.41     14.05 o 
  -6   9   8      136.29      124.34     15.32 o 
  -5   9   8        0.32       20.32     12.49 o 
  -4   9   8      629.75      577.12     24.42 o 
  -3   9   8       86.57       60.24     15.19 o 
  -2   9   8      156.08      133.16     15.84 o 
  -1   9   8       50.72       41.84     21.84 o 
   0   9   8       22.83       54.38     15.70 o 
   1   9   8       19.84       -1.80     14.00 o 
   2   9   8       14.93        6.02     13.72 o 
   3   9   8        3.07        2.90     13.99 o 
   4   9   8       22.90       29.49     16.22 o 
   5   9   8       27.94       52.23     17.19 o 
   6   9   8        4.99       -4.24     21.61 o 
   7   9   8       12.12       -1.98     19.12 o 
   8   9   8       12.81       16.01     17.16 o 
   9   9   8       11.52       28.80     18.58 o 
  10   9   8        4.91        2.51     17.74 o 
  11   9   8        0.68        6.35     17.07 o 
  12   9   8        1.72        5.07     17.26 o 
 -18  10   8        0.90      -12.48     31.48 o 
 -17  10   8       15.40       -6.30     29.72 o 
 -16  10   8       85.36       92.21     26.16 o 
 -15  10   8        0.03        4.40     21.72 o 
 -14  10   8        0.03       -8.58     20.99 o 
 -13  10   8      122.50      141.99     20.70 o 
 -12  10   8      132.76      116.11     19.31 o 
 -11  10   8       17.19        6.00     26.03 o 
 -10  10   8       27.62       17.50     15.53 o 
  -9  10   8       45.84       46.71     19.59 o 
  -8  10   8       54.40       60.86     18.67 o 
  -7  10   8       23.01       -1.73     14.16 o 
  -6  10   8      393.67      412.52     22.53 o 
  -5  10   8       69.90       59.54     14.75 o 
  -4  10   8       25.13       30.82     13.64 o 
  -3  10   8      193.12      192.29     22.76 o 
  -2  10   8       61.63       62.25     14.61 o 
  -1  10   8       13.73        6.06     12.91 o 
   0  10   8      101.37       74.28     17.04 o 
   1  10   8       13.29       -2.46     14.31 o 
   2  10   8       41.25       65.67     17.13 o 
   3  10   8       33.60       27.79     19.24 o 
   4  10   8        3.73       -5.77     15.53 o 
   5  10   8        7.74       15.08     16.25 o 
   6  10   8       30.97       60.32     25.30 o 
   7  10   8       40.68       26.87     18.22 o 
   8  10   8        9.84       17.67     18.21 o 
   9  10   8        2.15        3.02     22.11 o 
  10  10   8        3.25        3.31     18.83 o 
  11  10   8       21.76       35.58     19.83 o 
 -17  11   8        9.94      -27.94     27.94 o 
 -16  11   8        3.82      -15.13     30.40 o 
 -15  11   8       11.11      -24.19     28.11 o 
 -14  11   8       77.40       48.58     24.05 o 
 -13  11   8        1.07       -5.85     20.41 o 
 -12  11   8        5.79       -9.93     15.74 o 
 -11  11   8      107.54       95.13     22.44 o 
 -10  11   8       31.72       39.14     16.70 o 
  -9  11   8       38.97       31.42     16.73 o 
  -8  11   8       29.50       34.18     16.80 o 
  -7  11   8       64.15       61.47     17.29 o 
  -6  11   8       11.89       -2.81     13.50 o 
  -5  11   8       76.36       83.61     22.09 o 
  -4  11   8       89.46       56.27     15.26 o 
  -3  11   8       30.43       55.88     15.29 o 
  -2  11   8        9.28        5.28     13.51 o 
  -1  11   8       33.70       41.65     15.18 o 
   0  11   8      130.56      118.45     17.69 o 
   1  11   8       10.81        4.57     16.26 o 
   2  11   8        0.51        3.25     15.76 o 
   3  11   8       38.31       57.75     19.09 o 
   4  11   8        0.01        9.94     16.86 o 
   5  11   8       13.19       -9.24     17.58 o 
   6  11   8        6.18        3.47     17.64 o 
   7  11   8       18.43        2.78     17.93 o 
   8  11   8       32.89       26.30     19.17 o 
   9  11   8        1.56      -11.31     17.86 o 
  10  11   8        0.64       -2.54     19.86 o 
 -16  12   8       57.31       34.50     36.15 o 
 -15  12   8        2.44       -9.65     30.95 o 
 -14  12   8        8.18       23.83     33.02 o 
 -13  12   8      110.96      120.09     59.78 o 
 -12  12   8       46.87       34.47     23.31 o 
 -11  12   8        2.63      -15.98     15.98 o 
 -10  12   8        2.64       19.53     17.37 o 
  -9  12   8      118.42      148.09     21.97 o 
  -8  12   8        2.54       -5.94     16.01 o 
  -7  12   8       64.46       70.03     18.71 o 
  -6  12   8       26.51        9.01     14.60 o 
  -5  12   8       81.97       63.91     19.92 o 
  -4  12   8       14.77        3.47     14.78 o 
  -3  12   8       84.98      118.74     18.50 o 
  -2  12   8        0.01       11.27     14.85 o 
  -1  12   8        1.45        2.73     14.37 o 
   0  12   8        0.29        1.72     15.67 o 
   1  12   8      119.65      186.47     20.65 o 
   2  12   8       21.30      -12.65     17.07 o 
   3  12   8        3.15      -14.34     17.60 o 
   4  12   8        0.04       -3.17     18.05 o 
   5  12   8       89.16      106.10     23.18 o 
   6  12   8       10.10        2.45     19.22 o 
   7  12   8       17.46       18.20     20.17 o 
   8  12   8        0.15       -8.28     19.07 o 
 -14  13   8        3.16      -31.83     31.83 o 
 -13  13   8        1.19        8.54     43.23 o 
 -12  13   8        7.54      -13.95     29.34 o 
 -11  13   8       71.45       60.30     33.61 o 
 -10  13   8        6.25       26.21     19.07 o 
  -9  13   8       11.38        1.33     18.01 o 
  -8  13   8        2.92        0.09     17.83 o 
  -7  13   8      108.16      116.90     22.22 o 
  -6  13   8        3.02        2.37     15.78 o 
  -5  13   8      131.59      138.43     19.24 o 
  -4  13   8       22.62       35.41     16.68 o 
  -3  13   8        3.02       -7.32     17.34 o 
  -2  13   8       25.44       19.60     16.70 o 
  -1  13   8        7.98        4.61     15.45 o 
   0  13   8        0.83       -0.47     16.32 o 
   1  13   8       29.38       65.32     18.64 o 
   2  13   8        5.58       13.16     17.11 o 
   3  13   8      124.74      122.68     24.43 o 
   4  13   8        0.09       21.26     21.09 o 
   5  13   8        0.34       -5.16     19.93 o 
   6  13   8        4.80       14.27     20.98 o 
   7  13   8        4.89        0.25     21.41 o 
 -11  14   8        1.54      -31.47     31.47 o 
 -10  14   8        2.97      -25.73     33.32 o 
  -9  14   8       45.62       71.74     32.81 o 
  -8  14   8        0.23       -9.68     20.62 o 
  -7  14   8       20.97       56.38     21.14 o 
  -6  14   8        9.24        7.68     19.25 o 
  -5  14   8       72.93       75.24     22.10 o 
  -4  14   8        0.26      -14.40     16.87 o 
  -3  14   8      191.84      252.55     24.87 o 
  -2  14   8        0.38      -15.61     16.35 o 
  -1  14   8        0.01       25.98     17.34 o 
   0  14   8        8.52       12.90     18.00 o 
   1  14   8       68.84      140.52     22.09 o 
   2  14   8        2.34       10.01     18.44 o 
   3  14   8       23.12       19.45     18.53 o 
   4  14   8       19.63       44.52     20.37 o 
  -7  15   8       18.72       -7.40     23.95 o 
  -6  15   8        1.50       26.22     25.11 o 
  -5  15   8       49.08       54.35     26.55 o 
  -4  15   8        5.82      -21.82     21.82 o 
  -3  15   8        2.38       -2.52     23.20 o 
  -2  15   8       12.28       15.52     23.24 o 
  -1  15   8        0.05      -10.47     24.39 o 
   0  15   8        0.27       -0.99     20.03 o 
 -23   1   9       22.98       14.74     34.60 o 
 -22   1   9        8.62        0.78     19.91 o 
 -21   1   9       97.36       57.58     21.74 o 
 -20   1   9       11.63       -2.64     17.94 o 
 -19   1   9        7.34       17.29     17.47 o 
 -18   1   9        2.33       10.00     17.60 o 
 -17   1   9      155.43      154.64     20.25 o 
 -16   1   9       67.98       76.24     20.29 o 
 -15   1   9       79.29       92.63     16.49 o 
 -14   1   9       78.86       67.53     14.73 o 
 -13   1   9      479.24      439.49     22.51 o 
 -12   1   9       10.90        7.67     14.54 o 
 -11   1   9      517.16      526.44     16.46 o 
 -10   1   9        6.29        6.19      6.51 o 
  -9   1   9      148.61      159.29      8.25 o 
  -8   1   9        0.38       -4.85      5.11 o 
  -7   1   9       23.21       32.55      7.15 o 
  -6   1   9       37.06       45.58      6.50 o 
  -5   1   9      466.21      444.59     16.11 o 
  -4   1   9       21.73       19.47      8.55 o 
  -3   1   9      165.64      173.94     12.46 o 
  -2   1   9       22.05       17.93     12.72 o 
  -1   1   9      248.34      263.33     14.17 o 
   0   1   9      346.24      288.05     11.47 o 
   1   1   9      423.87      404.36     10.97 o 
   2   1   9        4.70        8.72      5.14 o 
   3   1   9      217.54      204.27      8.17 o 
   4   1   9        1.65       -5.25      5.25 o 
   5   1   9       67.50       58.24      8.00 o 
   6   1   9      141.16      156.75     11.90 o 
   7   1   9       13.83       16.38     10.34 o 
   8   1   9        5.21       -4.76     10.24 o 
   9   1   9       38.14       27.35     11.70 o 
  10   1   9       61.05       81.25     13.66 o 
  11   1   9        8.57       11.45     12.31 o 
  12   1   9        0.54      -14.11     14.11 o 
  13   1   9        6.09        1.24     17.20 o 
  14   1   9        2.73        5.01     18.49 o 
  15   1   9        0.28       28.46     20.77 o 
 -23   2   9       28.90       27.41     32.58 o 
 -22   2   9        1.22       -8.21     26.43 o 
 -21   2   9       10.06       19.25     22.94 o 
 -20   2   9        2.24        4.72     28.61 o 
 -19   2   9      439.74      435.34     29.14 o 
 -18   2   9        0.01        9.59     16.68 o 
 -17   2   9       43.45       20.20     15.73 o 
 -16   2   9        0.72       30.28     15.00 o 
 -15   2   9      591.59      638.98     28.63 o 
 -14   2   9        5.13       21.75     14.07 o 
 -13   2   9      249.04      239.65     18.67 o 
 -12   2   9       89.78       94.80     12.83 o 
 -11   2   9     1376.58     1324.74     28.76 o 
 -10   2   9       12.51        6.66      6.77 o 
  -9   2   9       49.93       44.91      6.53 o 
  -8   2   9        2.41        4.33      5.92 o 
  -7   2   9     2273.00     2176.09     43.21 o 
  -6   2   9      245.91      244.77     11.86 o 
  -5   2   9      823.89      807.86     17.26 o 
  -4   2   9      154.28      136.28      6.91 o 
  -3   2   9      405.79      385.42     17.72 o 
  -2   2   9      234.87      213.92     14.65 o 
  -1   2   9      539.20      512.09     12.95 o 
   0   2   9        3.59        5.07      4.73 o 
   1   2   9      458.51      445.31     11.94 o 
   2   2   9      941.51      898.40     15.26 o 
   3   2   9       13.25       22.63      6.27 o 
   4   2   9      106.30      101.88      8.71 o 
   5   2   9       73.44       81.02      8.70 o 
   6   2   9       13.47        7.46      7.73 o 
   7   2   9       51.97       44.05     10.24 o 
   8   2   9       20.24       22.36     10.92 o 
   9   2   9       14.39        8.32     11.09 o 
  10   2   9        0.58       -5.76     11.16 o 
  11   2   9       15.24       -5.81     14.19 o 
  12   2   9       25.60       32.95     16.27 o 
  13   2   9        4.08      -14.89     14.89 o 
  14   2   9        0.07       11.00     19.50 o 
  15   2   9        1.45       -1.00     20.74 o 
 -23   3   9        3.91        7.99     33.09 o 
 -22   3   9        0.64       49.27     25.63 o 
 -21   3   9      189.32      148.81     29.25 o 
 -20   3   9       19.90       11.44     21.22 o 
 -19   3   9        0.67       27.20     21.09 o 
 -18   3   9       57.52       36.91     21.31 o 
 -17   3   9      875.46      896.39    115.39 o 
 -16   3   9        2.31       -5.25     16.70 o 
 -15   3   9      120.41      122.82     20.83 o 
 -14   3   9        4.36      -14.94     14.94 o 
 -13   3   9     1407.45     1374.12     55.33 o 
 -12   3   9      243.63      263.44     25.12 o 
 -11   3   9      644.13      605.23     38.43 o 
 -10   3   9       20.06       18.74      8.70 o 
  -9   3   9       17.79       21.50      7.25 o 
  -8   3   9      125.28      124.93     12.07 o 
  -7   3   9        4.61        7.04      6.50 o 
  -6   3   9        0.15       -3.53      5.61 o 
  -5   3   9     1224.45     1267.31     24.52 o 
  -4   3   9      189.28      166.11      9.25 o 
  -3   3   9     1068.44     1015.49     19.49 o 
  -2   3   9       12.09        9.07      6.08 o 
  -1   3   9     1246.92     1231.66     22.23 o 
   0   3   9      278.05      257.05     12.62 o 
   1   3   9      623.91      585.30     14.93 o 
   2   3   9        9.59        7.27      5.43 o 
   3   3   9      329.62      303.70     13.74 o 
   4   3   9        6.07        5.83      6.92 o 
   5   3   9       43.89       42.61      8.20 o 
   6   3   9       33.49       23.27      8.95 o 
   7   3   9      171.65      174.47     13.10 o 
   8   3   9        7.54       -2.50     10.22 o 
   9   3   9       95.95      101.87     15.98 o 
  10   3   9       52.68       84.43     21.77 o 
  11   3   9       39.43       53.04     16.55 o 
  12   3   9        8.49       12.51     15.64 o 
  13   3   9        4.12        6.74     15.69 o 
  14   3   9       14.49       18.34     19.97 o 
  15   3   9        1.79      -32.08     35.80 o 
 -22   4   9        0.32       23.06     25.73 o 
 -21   4   9       21.51       10.06     23.10 o 
 -20   4   9       27.05       26.01     32.35 o 
 -19   4   9      233.74      221.86     35.52 o 
 -18   4   9       13.95        8.28     19.72 o 
 -17   4   9        3.23        3.33     18.30 o 
 -16   4   9        0.22       12.38     17.67 o 
 -15   4   9      976.50     1033.14     42.54 o 
 -14   4   9       35.85       48.06     15.11 o 
 -13   4   9      405.02      398.54     22.81 o 
 -12   4   9        6.56        8.78     12.68 o 
 -11   4   9     4127.60     4112.08     77.81 o 
 -10   4   9        1.76        6.69     11.41 o 
  -9   4   9      446.18      411.13     15.80 o 
  -8   4   9       32.08       38.57      8.52 o 
  -7   4   9      680.04      659.82     18.22 o 
  -6   4   9       81.72       86.17      8.39 o 
  -5   4   9       59.61       65.80      7.99 o 
  -4   4   9       38.29       21.37      9.04 o 
  -3   4   9     2763.72     2747.63     43.26 o 
  -2   4   9      702.64      670.13     18.14 o 
  -1   4   9     1208.34     1219.83     24.99 o 
   0   4   9       31.48       21.92      6.39 o 
   1   4   9       28.65       22.02      6.64 o 
   2   4   9      143.04      147.16      8.77 o 
   3   4   9       61.68       88.03      8.95 o 
   4   4   9       60.17       84.53      9.02 o 
   5   4   9        4.99       15.09     10.72 o 
   6   4   9      232.92      251.50     14.71 o 
   7   4   9        1.92       13.03      9.79 o 
   8   4   9        2.48       12.78     10.38 o 
   9   4   9       31.00       10.95     12.53 o 
  10   4   9       11.21       -2.40     18.99 o 
  11   4   9       27.57       27.60     23.00 o 
  12   4   9       25.37       23.04     21.24 o 
  13   4   9       38.03       22.03     19.83 o 
  14   4   9        0.37       -5.79     18.92 o 
 -22   5   9       12.06       64.10     34.81 o 
 -21   5   9       88.04      120.58     29.23 o 
 -20   5   9        0.02       39.98     23.25 o 
 -19   5   9       96.42       75.28     25.16 o 
 -18   5   9        5.10       29.81     20.92 o 
 -17   5   9      220.83      294.96     48.40 o 
 -16   5   9       80.15       70.25     23.08 o 
 -15   5   9       43.76       17.40     14.77 o 
 -14   5   9       39.05       13.33     14.08 o 
 -13   5   9      679.65      629.57     35.92 o 
 -12   5   9       15.35       16.17     13.31 o 
 -11   5   9        6.78       10.41     14.46 o 
 -10   5   9      273.67      259.52     18.52 o 
  -9   5   9      441.31      436.29     21.34 o 
  -8   5   9        0.74       -8.68      8.84 o 
  -7   5   9       17.61       14.45      8.38 o 
  -6   5   9        0.02        0.57      7.11 o 
  -5   5   9      920.30      895.70     18.46 o 
  -4   5   9       17.04       19.54      7.43 o 
  -3   5   9     1340.86     1247.78     23.72 o 
  -2   5   9      460.04      464.87     14.48 o 
  -1   5   9        0.15       -8.99      8.99 o 
   0   5   9        0.78       -6.88      6.88 o 
   1   5   9       13.55        7.51      7.41 o 
   2   5   9        0.02       11.95      8.65 o 
   3   5   9      510.01      534.09     17.65 o 
   4   5   9        2.82        9.70      9.71 o 
   5   5   9      846.06      848.36     25.25 o 
   6   5   9       21.63       47.68     12.41 o 
   7   5   9        1.80       22.57     11.19 o 
   8   5   9       18.05       11.36     11.47 o 
   9   5   9       51.84       34.78     13.27 o 
  10   5   9        2.10      -12.21     13.87 o 
  11   5   9        6.80       28.92     24.23 o 
  12   5   9        2.66       18.60     18.75 o 
  13   5   9        0.57      -12.07     18.59 o 
  14   5   9       22.03       22.11     20.24 o 
 -21   6   9      133.72      167.66     78.07 o 
 -20   6   9        7.74       -5.42     22.39 o 
 -19   6   9       46.12       64.40     25.05 o 
 -18   6   9       97.77      115.50     38.39 o 
 -17   6   9       32.48       51.09     21.40 o 
 -16   6   9        0.83      -18.26     18.26 o 
 -15   6   9      140.34      118.66     18.82 o 
 -14   6   9      100.83       76.69     16.84 o 
 -13   6   9        1.07      -12.40     12.40 o 
 -12   6   9       97.51      110.17     16.70 o 
 -11   6   9     1638.10     1594.37     43.65 o 
 -10   6   9        3.56       12.72     13.27 o 
  -9   6   9       26.67       17.06     11.00 o 
  -8   6   9      190.60      186.39     14.39 o 
  -7   6   9      728.14      742.90     23.23 o 
  -6   6   9       13.23       16.63      9.18 o 
  -5   6   9       17.18       25.89      8.85 o 
  -4   6   9      233.71      222.39     12.23 o 
  -3   6   9      264.25      263.49     12.67 o 
  -2   6   9       70.73       48.80      9.08 o 
  -1   6   9       61.27       65.15     10.09 o 
   0   6   9        1.31       -9.20      9.20 o 
   1   6   9       70.09       70.09     11.69 o 
   2   6   9       71.42       68.26     12.09 o 
   3   6   9      443.84      482.45     28.93 o 
   4   6   9       14.52        3.57     13.62 o 
   5   6   9       87.19       60.78     13.69 o 
   6   6   9       33.02       34.86     12.85 o 
   7   6   9       25.55       30.79     12.60 o 
   8   6   9       14.92        5.44     13.94 o 
   9   6   9       10.05       20.95     15.23 o 
  10   6   9      102.84      122.92     18.94 o 
  11   6   9       22.99       34.10     19.22 o 
  12   6   9        9.98       22.98     19.12 o 
  13   6   9       10.97       -0.90     20.20 o 
 -21   7   9        0.15      -31.02     31.02 o 
 -20   7   9        6.80       27.23     25.50 o 
 -19   7   9       59.12       27.80     23.75 o 
 -18   7   9       27.11       46.81     27.68 o 
 -17   7   9        8.45        6.33     31.49 o 
 -16   7   9       18.02       11.58     16.72 o 
 -15   7   9       12.73       14.26     15.88 o 
 -14   7   9       27.81       22.86     15.48 o 
 -13   7   9        8.75       24.29     17.82 o 
 -12   7   9      120.70      128.76     18.14 o 
 -11   7   9        0.99       10.49     13.81 o 
 -10   7   9      241.71      238.45     19.62 o 
  -9   7   9      524.65      437.91     23.45 o 
  -8   7   9       24.27       11.16     13.06 o 
  -7   7   9       61.93       18.58     11.65 o 
  -6   7   9      175.00      183.06     19.75 o 
  -5   7   9       95.92      106.72     11.94 o 
  -4   7   9      760.63      719.43     22.23 o 
  -3   7   9       59.08       42.29     11.56 o 
  -2   7   9      453.36      469.51     20.49 o 
  -1   7   9       43.73       21.85     11.35 o 
   0   7   9        2.45       -2.10     10.52 o 
   1   7   9       90.86       88.72     13.36 o 
   2   7   9       44.49       37.24     12.26 o 
   3   7   9        0.08        4.23     14.21 o 
   4   7   9        0.36        2.09     14.04 o 
   5   7   9      183.93      169.63     20.68 o 
   6   7   9        6.31        1.10     15.15 o 
   7   7   9        0.09      -14.28     14.28 o 
   8   7   9        2.06       -3.08     14.23 o 
   9   7   9       18.24       10.61     14.91 o 
  10   7   9        4.15       -2.55     14.92 o 
  11   7   9        4.51        9.85     16.73 o 
  12   7   9       53.23      137.98     24.33 o 
  13   7   9        0.57       22.88     20.82 o 
 -20   8   9       55.96       31.23     36.30 o 
 -19   8   9        0.04       -1.74     24.78 o 
 -18   8   9      167.96      154.60     30.35 o 
 -17   8   9        4.81       -7.20     21.61 o 
 -16   8   9       20.32       20.01     21.79 o 
 -15   8   9        0.01      -10.96     15.99 o 
 -14   8   9      178.46      199.23     21.20 o 
 -13   8   9       26.39       26.53     16.01 o 
 -12   8   9      124.33      128.69     18.74 o 
 -11   8   9        1.33       11.80     18.26 o 
 -10   8   9      169.92      149.33     18.33 o 
  -9   8   9       16.51       -7.22     12.92 o 
  -8   8   9      120.28      136.94     18.06 o 
  -7   8   9      245.93      216.34     19.08 o 
  -6   8   9       98.41      108.75     16.32 o 
  -5   8   9       15.86       35.05     13.06 o 
  -4   8   9      296.92      281.96     19.88 o 
  -3   8   9        0.07        0.65     10.91 o 
  -2   8   9       28.95       49.11     15.49 o 
  -1   8   9        6.48      -12.66     12.66 o 
   0   8   9        0.07       15.02     13.92 o 
   1   8   9        7.58       17.11     14.88 o 
   2   8   9        0.59       19.71     15.29 o 
   3   8   9      105.83      111.56     18.54 o 
   4   8   9        2.93        0.32     14.90 o 
   5   8   9       34.38       41.30     17.04 o 
   6   8   9       68.66       51.69     18.05 o 
   7   8   9       50.63       66.43     19.19 o 
   8   8   9        0.82      -15.74     18.34 o 
   9   8   9       63.31       68.69     18.65 o 
  10   8   9        2.16       -4.54     16.06 o 
  11   8   9        0.74        7.95     17.16 o 
  12   8   9        1.58       -2.68     22.15 o 
 -19   9   9       45.04       85.78     36.35 o 
 -18   9   9        5.72      -23.28     23.28 o 
 -17   9   9        0.68       10.57     22.31 o 
 -16   9   9       12.81        0.79     22.01 o 
 -15   9   9       31.86       43.38     22.00 o 
 -14   9   9       19.15        0.16     16.37 o 
 -13   9   9       21.33       16.72     16.21 o 
 -12   9   9      102.41      110.99     19.31 o 
 -11   9   9       18.22       14.46     14.60 o 
 -10   9   9       28.31       51.23     16.05 o 
  -9   9   9        0.26      -15.79     15.79 o 
  -8   9   9      396.04      409.52     31.32 o 
  -7   9   9       16.22        1.52     13.94 o 
  -6   9   9      331.94      383.39     21.46 o 
  -5   9   9        1.78      -11.97     11.97 o 
  -4   9   9       53.17       40.24     13.47 o 
  -3   9   9        1.80        7.50     12.68 o 
  -2   9   9       58.18       44.73     15.91 o 
  -1   9   9       18.65       19.93     15.02 o 
   0   9   9      322.54      315.02     24.08 o 
   1   9   9        0.86        6.13     14.96 o 
   2   9   9      248.30      282.51     24.07 o 
   3   9   9       49.06       45.78     16.92 o 
   4   9   9       27.14       33.50     17.30 o 
   5   9   9        7.54       35.86     17.13 o 
   6   9   9       31.95       32.46     17.90 o 
   7   9   9       12.85        1.25     16.92 o 
   8   9   9        0.70      -15.52     15.52 o 
   9   9   9        0.22       28.49     18.27 o 
  10   9   9       22.90       11.28     17.53 o 
  11   9   9        0.58       12.76     18.29 o 
 -18  10   9      174.15      242.81     44.76 o 
 -17  10   9       30.04       37.51     28.89 o 
 -16  10   9        8.33       13.85     23.19 o 
 -15  10   9      120.01      129.45     27.28 o 
 -14  10   9      232.94      221.81     29.51 o 
 -13  10   9        9.29       -8.89     16.36 o 
 -12  10   9        0.62        6.13     15.42 o 
 -11  10   9       35.52       56.60     17.49 o 
 -10  10   9      188.90      224.20     27.13 o 
  -9  10   9       13.03       -8.09     14.14 o 
  -8  10   9       60.57       46.28     21.66 o 
  -7  10   9       35.05       37.07     16.16 o 
  -6  10   9       53.44       44.17     14.83 o 
  -5  10   9       32.68       26.51     13.84 o 
  -4  10   9       85.89       70.64     15.74 o 
  -3  10   9        3.51       -4.85     12.68 o 
  -2  10   9        0.56       -4.62     12.81 o 
  -1  10   9        0.93       -7.38     14.52 o 
   0  10   9        5.12       23.40     16.63 o 
   1  10   9        4.12       10.37     15.62 o 
   2  10   9       12.99       20.80     16.40 o 
   3  10   9        7.73       10.17     17.42 o 
   4  10   9       51.53       51.90     19.22 o 
   5  10   9       48.92       20.41     27.63 o 
   6  10   9        0.80        8.22     17.83 o 
   7  10   9        0.43        7.69     17.90 o 
   8  10   9        0.11       -7.47     17.42 o 
   9  10   9       44.16       30.23     21.28 o 
  10  10   9        7.14       -2.82     22.88 o 
 -17  11   9        0.17       38.76     33.51 o 
 -16  11   9        0.22      -25.42     29.62 o 
 -15  11   9        1.40       -6.38     38.38 o 
 -14  11   9       39.03       59.74     25.94 o 
 -13  11   9       47.15       64.46     25.24 o 
 -12  11   9      124.60      127.95     21.11 o 
 -11  11   9       14.71       30.71     17.84 o 
 -10  11   9       37.73       24.36     21.29 o 
  -9  11   9       46.97        3.60     16.14 o 
  -8  11   9       60.22       77.54     27.94 o 
  -7  11   9        7.56      -14.93     15.14 o 
  -6  11   9       37.94       20.86     14.78 o 
  -5  11   9       70.66       91.67     16.76 o 
  -4  11   9       79.68       64.35     16.29 o 
  -3  11   9        6.43       -5.62     13.85 o 
  -2  11   9       19.17       21.05     17.03 o 
  -1  11   9       15.23        5.04     15.12 o 
   0  11   9       80.87      107.25     20.78 o 
   1  11   9       13.02       49.24     18.50 o 
   2  11   9      235.04      237.53     26.09 o 
   3  11   9       11.59        8.50     19.24 o 
   4  11   9        3.22       30.04     18.07 o 
   5  11   9       22.52       -7.94     17.61 o 
   6  11   9       41.94       22.55     21.72 o 
   7  11   9        2.00       -4.56     19.03 o 
   8  11   9        0.34       19.39     19.76 o 
 -15  12   9       13.71       -8.63     47.96 o 
 -14  12   9       60.35       82.57     34.55 o 
 -13  12   9        8.79       25.40     23.14 o 
 -12  12   9        0.74       27.81     19.49 o 
 -11  12   9       84.03       79.91     21.24 o 
 -10  12   9       49.68       46.36     21.01 o 
  -9  12   9        2.93       -5.86     16.17 o 
  -8  12   9        1.66        4.86     17.28 o 
  -7  12   9       19.48       32.72     17.53 o 
  -6  12   9       32.97       19.95     21.98 o 
  -5  12   9        0.13        5.25     15.14 o 
  -4  12   9       21.70       25.72     15.79 o 
  -3  12   9        2.28      -14.34     14.34 o 
  -2  12   9       32.57       50.43     17.04 o 
  -1  12   9       26.64        5.41     16.79 o 
   0  12   9        1.51       -0.84     15.06 o 
   1  12   9       20.08       43.73     19.86 o 
   2  12   9       29.31       40.67     20.68 o 
   3  12   9        2.26        0.03     29.25 o 
   4  12   9       11.89       29.08     21.38 o 
   5  12   9        6.48       -9.97     19.25 o 
   6  12   9        0.34      -14.78     17.89 o 
   7  12   9        3.18      -15.68     20.72 o 
 -13  13   9       10.58       -3.79     30.36 o 
 -12  13   9        1.53        7.53     31.49 o 
 -11  13   9        6.61       17.70     19.81 o 
 -10  13   9        6.03       -4.07     19.92 o 
  -9  13   9       14.07        1.00     18.25 o 
  -8  13   9       35.78       54.79     20.39 o 
  -7  13   9        0.76      -17.63     17.63 o 
  -6  13   9        6.80      -11.89     19.44 o 
  -5  13   9       62.02       51.03     18.49 o 
  -4  13   9        0.82        2.27     16.45 o 
  -3  13   9       51.54       65.67     18.69 o 
  -2  13   9        2.68       -5.37     16.44 o 
  -1  13   9        1.15       -3.49     16.48 o 
   0  13   9      107.89      108.01     26.36 o 
   1  13   9        4.32       -5.60     17.04 o 
   2  13   9       62.10       81.16     20.32 o 
   3  13   9        2.39       30.29     22.88 o 
   4  13   9        0.01       -5.77     19.68 o 
   5  13   9        3.45       92.98     51.67 o 
 -10  14   9        0.88        5.60     32.20 o 
  -9  14   9        8.08      -19.83     21.39 o 
  -8  14   9        2.52       12.71     19.44 o 
  -7  14   9        8.73        7.37     20.33 o 
  -6  14   9        4.50      -15.10     19.04 o 
  -5  14   9        0.00       17.17     20.42 o 
  -4  14   9       11.16       18.77     18.75 o 
  -3  14   9        0.18      -13.32     17.53 o 
  -2  14   9        7.48      -10.62     17.52 o 
  -1  14   9       13.50       12.12     18.48 o 
   0  14   9        1.75        2.01     18.38 o 
   1  14   9       11.64       25.84     19.29 o 
 -23   0  10        0.06       -9.62     30.87 o 
 -22   0  10        2.82        1.13     29.08 o 
 -21   0  10        1.74       45.21     29.79 o 
 -20   0  10      445.30      475.11     44.94 o 
 -19   0  10        2.34        1.21     24.63 o 
 -18   0  10      216.62      215.77     32.91 o 
 -17   0  10        5.58      -19.70     22.01 o 
 -16   0  10      360.76      436.66    106.10 o 
 -15   0  10       67.25       70.31     22.51 o 
 -14   0  10       81.73       87.78     22.16 o 
 -13   0  10       15.93      -15.96     15.96 o 
 -12   0  10      526.62      517.80     31.62 o 
 -11   0  10      123.37       86.69     26.45 o 
 -10   0  10     2874.37     2695.38     63.35 o 
  -9   0  10      332.07      352.21     19.80 o 
  -8   0  10        1.41       12.37     12.10 o 
  -7   0  10      128.25      142.64     12.12 o 
  -6   0  10     2053.76     1950.24     58.31 o 
  -5   0  10       73.26      103.97     13.31 o 
  -4   0  10       55.42       60.43     10.03 o 
  -3   0  10      133.79      120.71     23.44 o 
  -2   0  10     1747.60     1672.55     74.41 o 
  -1   0  10      187.01      206.55     26.54 o 
   0   0  10      757.53      749.82     21.38 o 
   1   0  10     1257.36     1238.40     38.80 o 
   2   0  10      103.80       92.43     12.72 o 
   3   0  10      177.94      165.43     11.20 o 
   4   0  10       56.52       60.90     13.34 o 
   5   0  10       33.03       15.56      9.55 o 
   6   0  10        0.04        5.22     13.62 o 
   7   0  10      220.24      220.72     22.11 o 
   8   0  10       19.18       30.20     16.30 o 
   9   0  10        3.23       -9.65     16.71 o 
  10   0  10       55.31       24.55     18.72 o 
  11   0  10       42.63       41.10     19.70 o 
  12   0  10        4.39       12.07     24.99 o 
  13   0  10       11.83       23.33     26.82 o 
  14   0  10        0.12       18.51     29.00 o 
 -23   1  10        0.71      -16.96     21.41 o 
 -22   1  10      120.17      152.06     26.20 o 
 -21   1  10       10.68       15.19     20.48 o 
 -20   1  10        0.15      -17.14     17.14 o 
 -19   1  10        0.98        6.12     17.59 o 
 -18   1  10      719.07      736.35     34.66 o 
 -17   1  10      120.45      146.11     19.65 o 
 -16   1  10       11.26       13.51     14.96 o 
 -15   1  10       20.14       19.64     14.50 o 
 -14   1  10      747.50      749.23     29.91 o 
 -13   1  10       67.19       87.05     23.02 o 
 -12   1  10       59.30       58.27     12.86 o 
 -11   1  10      122.35      127.06     12.76 o 
 -10   1  10      591.47      558.27     19.82 o 
  -9   1  10       97.49       85.62      9.87 o 
  -8   1  10        0.75        5.94      7.07 o 
  -7   1  10      534.78      497.17     18.89 o 
  -6   1  10     2617.39     2598.12     38.69 o 
  -5   1  10       75.29       90.32      9.33 o 
  -4   1  10     1906.45     1853.99     65.74 o 
  -3   1  10      300.14      324.37     19.79 o 
  -2   1  10      544.70      532.90     19.31 o 
  -1   1  10      727.37      744.97     26.27 o 
   0   1  10      624.58      583.15     32.86 o 
   1   1  10       15.14       16.24      5.02 o 
   2   1  10      160.70      147.46      6.74 o 
   3   1  10       66.07       78.95      6.76 o 
   4   1  10       48.84       46.71      6.95 o 
   5   1  10       11.47       24.88      7.67 o 
   6   1  10        6.36        3.09      8.38 o 
   7   1  10       40.93       22.76     10.99 o 
   8   1  10       60.86       32.51     12.10 o 
   9   1  10       61.78       77.64     13.72 o 
  10   1  10       52.83       65.07     14.31 o 
  11   1  10        0.62       22.50     14.58 o 
  12   1  10        2.40      -14.56     14.56 o 
  13   1  10        3.84       -6.41     20.41 o 
  14   1  10        1.64        2.77     35.23 o 
 -22   2  10      113.41      120.45     32.77 o 
 -21   2  10       33.83       48.29     25.04 o 
 -20   2  10       89.70       86.44     27.78 o 
 -19   2  10        8.95        5.62     17.55 o 
 -18   2  10        2.71       12.01     16.99 o 
 -17   2  10       10.41       -5.98     15.31 o 
 -16   2  10      276.84      294.52     26.79 o 
 -15   2  10       14.55      -10.30     19.45 o 
 -14   2  10        2.00        7.64     13.32 o 
 -13   2  10      101.90       82.56     15.06 o 
 -12   2  10      614.84      707.74     25.06 o 
 -11   2  10       13.50        9.41     10.25 o 
 -10   2  10     1753.39     1789.37     36.80 o 
  -9   2  10      376.68      363.85     17.71 o 
  -8   2  10      143.99      155.98     15.00 o 
  -7   2  10       10.59        8.44      9.20 o 
  -6   2  10      289.89      315.03     11.90 o 
  -5   2  10       80.67       75.81      7.37 o 
  -4   2  10      815.78      822.84     18.62 o 
  -3   2  10      530.08      506.62     22.25 o 
  -2   2  10     1150.35     1081.36     24.81 o 
  -1   2  10      336.93      337.79     11.78 o 
   0   2  10       33.75       38.00      8.00 o 
   1   2  10        3.01       18.32      5.72 o 
   2   2  10       58.09       51.57      5.80 o 
   3   2  10      165.14      185.79      9.39 o 
   4   2  10       78.07       76.15      8.26 o 
   5   2  10      169.32      193.61     10.87 o 
   6   2  10        8.21       13.26      9.82 o 
   7   2  10        1.18       -9.69      9.69 o 
   8   2  10       17.99       20.54     11.87 o 
   9   2  10        5.04       -2.96     11.89 o 
  10   2  10       16.12        3.39     13.98 o 
  11   2  10       56.12       80.60     17.56 o 
  12   2  10        3.05       -8.84     15.55 o 
  13   2  10        0.18       11.36     18.65 o 
 -22   3  10       10.12       25.02     25.36 o 
 -21   3  10       57.58       68.94     25.91 o 
 -20   3  10        5.29        8.35     21.73 o 
 -19   3  10        2.33       14.53     20.47 o 
 -18   3  10       68.32       38.74     24.17 o 
 -17   3  10        7.51       12.13     22.63 o 
 -16   3  10        5.56       13.59     19.88 o 
 -15   3  10        3.44      -11.89     15.54 o 
 -14   3  10      684.98      609.45     31.76 o 
 -13   3  10        0.02       -2.92     12.38 o 
 -12   3  10       85.56      125.27     15.94 o 
 -11   3  10       22.12       35.32     12.53 o 
 -10   3  10      852.10      858.43     28.31 o 
  -9   3  10       47.24       35.22     10.92 o 
  -8   3  10        7.84       -3.00      7.99 o 
  -7   3  10       16.69        0.25      8.66 o 
  -6   3  10      476.92      460.39     15.67 o 
  -5   3  10      262.01      249.49     11.41 o 
  -4   3  10       10.75       17.61      6.89 o 
  -3   3  10      173.68      186.00     11.04 o 
  -2   3  10        0.04       -8.88      8.97 o 
  -1   3  10        2.33        4.06      6.58 o 
   0   3  10       25.85       21.81      6.71 o 
   1   3  10       21.05       33.06      6.56 o 
   2   3  10       26.55       16.28      6.58 o 
   3   3  10       61.71       68.47      8.08 o 
   4   3  10      427.93      423.88     13.93 o 
   5   3  10       39.80       49.70      9.43 o 
   6   3  10       67.82       55.96     11.02 o 
   7   3  10       17.47        9.85     10.24 o 
   8   3  10        0.43       -9.91      9.91 o 
   9   3  10       20.02        6.84     12.41 o 
  10   3  10        3.08       12.06     14.45 o 
  11   3  10       18.33       35.67     15.92 o 
  12   3  10        1.86        1.09     15.60 o 
  13   3  10        7.78       20.62     20.73 o 
 -22   4  10       78.24       56.83     27.20 o 
 -21   4  10       14.70       22.72     28.16 o 
 -20   4  10        3.09        3.47     21.81 o 
 -19   4  10       19.95       18.33     22.03 o 
 -18   4  10        2.12      -14.57     18.83 o 
 -17   4  10        6.37       26.48     19.82 o 
 -16   4  10        0.04        1.49     16.82 o 
 -15   4  10        0.46       19.03     20.59 o 
 -14   4  10       82.19       56.55     15.99 o 
 -13   4  10      296.77      261.10     20.30 o 
 -12   4  10       41.38       37.68     14.08 o 
 -11   4  10        8.76       13.57     12.21 o 
 -10   4  10       71.99       50.83     12.93 o 
  -9   4  10      193.64      168.11     15.46 o 
  -8   4  10      235.07      247.55     15.93 o 
  -7   4  10        9.90       -1.91      8.26 o 
  -6   4  10       24.69       18.26      8.95 o 
  -5   4  10     1393.28     1342.72     37.96 o 
  -4   4  10       68.92       75.16      9.45 o 
  -3   4  10        2.10        9.76      7.78 o 
  -2   4  10        2.26        4.03      7.47 o 
  -1   4  10        3.35       -2.59      8.73 o 
   0   4  10       62.27       53.85      7.15 o 
   1   4  10        4.37        0.71      6.97 o 
   2   4  10       74.65       74.33      8.93 o 
   3   4  10       41.38       40.93      8.09 o 
   4   4  10       66.34       72.56      9.87 o 
   5   4  10       40.97       46.82     10.11 o 
   6   4  10        2.07       -9.81      9.81 o 
   7   4  10       34.63       21.60     10.90 o 
   8   4  10       28.84       29.63     11.91 o 
   9   4  10       33.97       21.07     13.53 o 
  10   4  10        5.09       14.36     15.40 o 
  11   4  10        0.02       34.88     19.03 o 
  12   4  10        2.31      -19.14     20.85 o 
  13   4  10        0.26        6.34     19.78 o 
 -21   5  10       16.87      -11.46     31.24 o 
 -20   5  10       56.28       37.43     29.89 o 
 -19   5  10       10.15       11.89     21.78 o 
 -18   5  10        0.13       19.77     20.67 o 
 -17   5  10        8.63       24.01     19.91 o 
 -16   5  10        4.45       -7.16     17.85 o 
 -15   5  10       22.44        9.88     15.29 o 
 -14   5  10        0.34      -13.60     13.60 o 
 -13   5  10        7.41        5.47     14.01 o 
 -12   5  10       80.39       60.54     14.90 o 
 -11   5  10      259.55      267.84     19.51 o 
 -10   5  10      558.64      572.24     25.26 o 
  -9   5  10      133.55      149.01     21.17 o 
  -8   5  10       19.76       24.34     11.88 o 
  -7   5  10      308.92      298.23     19.74 o 
  -6   5  10      194.11      189.48     15.51 o 
  -5   5  10      187.99      184.34     10.85 o 
  -4   5  10      998.09      889.80     20.16 o 
  -3   5  10      267.19      286.52     17.50 o 
  -2   5  10       13.31       23.71      7.57 o 
  -1   5  10       48.46       45.08      7.92 o 
   0   5  10       55.04       54.12      9.47 o 
   1   5  10        0.02        5.27      8.48 o 
   2   5  10       52.07       50.72     15.00 o 
   3   5  10        1.33        3.48     10.83 o 
   4   5  10       11.99       14.27     10.53 o 
   5   5  10        0.01       -8.99     10.49 o 
   6   5  10       47.25       43.83     14.81 o 
   7   5  10        0.06      -10.86     12.00 o 
   8   5  10        0.01      -11.88     11.88 o 
   9   5  10       30.60       14.27     17.05 o 
  10   5  10        0.45       -0.15     15.42 o 
  11   5  10       27.94       37.57     19.95 o 
  12   5  10        0.37       24.54     20.37 o 
 -21   6  10        0.61      -15.71     28.30 o 
 -20   6  10       23.36       33.47     24.26 o 
 -19   6  10       18.61       35.04     23.74 o 
 -18   6  10        0.39      -14.67     22.01 o 
 -17   6  10       58.44       69.77     24.84 o 
 -16   6  10       62.06       59.86     17.94 o 
 -15   6  10        1.23      -10.55     15.01 o 
 -14   6  10       37.58       30.61     22.33 o 
 -13   6  10       53.70       33.14     16.86 o 
 -12   6  10      130.14       96.60     18.67 o 
 -11   6  10        0.13       -9.44     13.48 o 
 -10   6  10      139.72      128.94     16.11 o 
  -9   6  10      467.85      448.90     22.91 o 
  -8   6  10       39.74       36.65     11.30 o 
  -7   6  10       77.81       87.82     11.84 o 
  -6   6  10       26.41       44.36     10.07 o 
  -5   6  10       69.10       81.73     10.53 o 
  -4   6  10      206.15      198.59     13.12 o 
  -3   6  10        0.02       -7.74      9.72 o 
  -2   6  10      122.21      101.92     12.24 o 
  -1   6  10      110.21      116.06     12.56 o 
   0   6  10       59.05       69.82     12.00 o 
   1   6  10        6.05        8.62     10.52 o 
   2   6  10        0.04       -3.75     10.41 o 
   3   6  10       21.51       33.82     15.10 o 
   4   6  10       39.85       34.72     15.24 o 
   5   6  10       58.06       42.77     31.91 o 
   6   6  10       20.34       19.73     12.53 o 
   7   6  10        5.07       19.61     14.33 o 
   8   6  10        2.95       22.67     15.46 o 
   9   6  10        1.80       -1.54     15.35 o 
  10   6  10       36.53       32.51     17.15 o 
  11   6  10        5.55       -6.08     19.32 o 
  12   6  10       31.12       11.29     19.90 o 
 -20   7  10       25.88       58.32     27.41 o 
 -19   7  10       19.26       50.01     25.65 o 
 -18   7  10       21.96       49.91     23.88 o 
 -17   7  10        0.13      -19.70     19.70 o 
 -16   7  10       18.32       42.52     18.39 o 
 -15   7  10       73.69       65.13     18.76 o 
 -14   7  10      127.62      117.13     19.43 o 
 -13   7  10        1.23        6.29     14.54 o 
 -12   7  10      126.42       92.81     17.38 o 
 -11   7  10       37.00       55.21     15.85 o 
 -10   7  10      154.07      147.57     17.53 o 
  -9   7  10      170.92      164.44     22.53 o 
  -8   7  10       74.40       79.40     15.44 o 
  -7   7  10      280.10      271.93     19.80 o 
  -6   7  10      108.77      115.77     14.36 o 
  -5   7  10       30.38       46.09     10.82 o 
  -4   7  10      285.42      283.71     15.18 o 
  -3   7  10        0.32        2.57     10.70 o 
  -2   7  10       15.01       14.59     11.79 o 
  -1   7  10      114.07      100.87     17.36 o 
   0   7  10       91.57       71.63     14.30 o 
   1   7  10      151.91      164.40     21.29 o 
   2   7  10       49.74       34.11     16.04 o 
   3   7  10        9.14        8.53     14.45 o 
   4   7  10      118.34      103.84     19.25 o 
   5   7  10        7.62       -2.99     15.51 o 
   6   7  10        3.65        9.74     16.50 o 
   7   7  10        4.87       -4.31     13.99 o 
   8   7  10        2.20       -5.92     14.54 o 
   9   7  10       12.00       51.68     17.43 o 
  10   7  10       26.91       44.37     21.78 o 
  11   7  10        0.64       -7.94     16.73 o 
 -19   8  10       14.20       17.08     27.05 o 
 -18   8  10       17.47        5.49     24.56 o 
 -17   8  10       40.82       39.20     23.88 o 
 -16   8  10       70.84       58.76     19.71 o 
 -15   8  10        1.44       -3.10     15.94 o 
 -14   8  10        8.69        7.52     16.32 o 
 -13   8  10        0.13       22.68     15.47 o 
 -12   8  10      174.95      162.02     20.12 o 
 -11   8  10      150.64      132.95     19.10 o 
 -10   8  10       67.51       58.83     27.42 o 
  -9   8  10        0.09        8.55     13.64 o 
  -8   8  10      197.40      194.13     19.18 o 
  -7   8  10        2.10      -12.50     12.74 o 
  -6   8  10        1.10        7.49     12.46 o 
  -5   8  10        0.17       -2.24     11.52 o 
  -4   8  10      135.94      151.66     16.20 o 
  -3   8  10       16.04       47.13     15.98 o 
  -2   8  10       83.98       72.76     17.33 o 
  -1   8  10        0.72       13.13     14.30 o 
   0   8  10        8.94        9.14     14.61 o 
   1   8  10        4.87        3.54     14.92 o 
   2   8  10       56.22       40.60     17.19 o 
   3   8  10       73.60       98.72     19.17 o 
   4   8  10       13.09       30.00     17.46 o 
   5   8  10        0.48      -15.21     15.21 o 
   6   8  10       56.13       50.52     18.64 o 
   7   8  10        2.30       -2.21     16.68 o 
   8   8  10        0.24      -15.20     15.20 o 
   9   8  10        0.03      -13.04     17.02 o 
  10   8  10        9.55        8.96     17.72 o 
 -18   9  10       72.41       45.22     26.82 o 
 -17   9  10       19.67       47.12     36.12 o 
 -16   9  10        9.33       12.70     21.99 o 
 -15   9  10       24.64       36.41     20.03 o 
 -14   9  10      216.43      206.73     23.66 o 
 -13   9  10       64.25       74.92     19.21 o 
 -12   9  10       29.32       10.42     16.17 o 
 -11   9  10        0.93       37.74     21.13 o 
 -10   9  10      198.83      204.49     42.47 o 
  -9   9  10        0.02        0.42     15.18 o 
  -8   9  10       94.66       64.36     16.75 o 
  -7   9  10       10.34        9.14     14.51 o 
  -6   9  10       85.23       66.43     15.07 o 
  -5   9  10       18.53        9.44     13.07 o 
  -4   9  10       16.22        7.96     13.03 o 
  -3   9  10       11.18       -6.33     12.44 o 
  -2   9  10        6.71        3.22     15.25 o 
  -1   9  10       42.44       43.20     16.75 o 
   0   9  10        2.29       14.09     15.46 o 
   1   9  10       62.49       59.44     20.62 o 
   2   9  10       24.96       14.63     17.76 o 
   3   9  10        1.63      -15.68     15.68 o 
   4   9  10       86.90      111.86     20.98 o 
   5   9  10        8.06       12.67     17.03 o 
   6   9  10        0.04       -4.56     21.12 o 
   7   9  10       13.68       21.33     19.17 o 
   8   9  10        0.12        9.74     27.09 o 
   9   9  10        1.89        8.36     17.68 o 
 -17  10  10       28.72       33.88     26.19 o 
 -16  10  10        3.87       -4.38     23.66 o 
 -15  10  10       16.74       11.79     23.59 o 
 -14  10  10       15.39       20.47     18.89 o 
 -13  10  10       45.64       53.97     19.72 o 
 -12  10  10      206.81      213.75     30.40 o 
 -11  10  10        0.79      -15.76     15.76 o 
 -10  10  10        7.16        3.66     15.75 o 
  -9  10  10      114.27      145.06     20.66 o 
  -8  10  10       78.97       84.30     18.40 o 
  -7  10  10       51.91       46.15     18.52 o 
  -6  10  10        4.17       11.72     13.49 o 
  -5  10  10       33.59       26.49     14.40 o 
  -4  10  10       44.86       55.33     15.52 o 
  -3  10  10        0.66       11.99     14.12 o 
  -2  10  10       35.13       27.05     14.68 o 
  -1  10  10        6.77        9.45     18.75 o 
   0  10  10        3.61      -11.34     15.72 o 
   1  10  10       45.51       92.03     20.13 o 
   2  10  10       46.05       27.40     18.72 o 
   3  10  10        1.30       37.58     18.87 o 
   4  10  10       32.35       48.31     25.05 o 
   5  10  10        3.07       -8.12     18.20 o 
   6  10  10        6.28        0.31     19.04 o 
   7  10  10       16.03      -11.41     18.90 o 
   8  10  10        5.31      -18.15     18.65 o 
 -16  11  10        3.62       22.47     26.24 o 
 -15  11  10       18.02        1.74     28.30 o 
 -14  11  10       17.63       36.38     24.22 o 
 -13  11  10       17.96       17.38     18.72 o 
 -12  11  10        3.26       22.36     18.41 o 
 -11  11  10      105.18       94.94     20.83 o 
 -10  11  10       71.10       82.33     20.13 o 
  -9  11  10       12.01        2.20     16.99 o 
  -8  11  10        0.03      -15.38     15.38 o 
  -7  11  10       52.38       57.86     18.31 o 
  -6  11  10        3.64        8.86     14.56 o 
  -5  11  10        1.49       15.38     14.72 o 
  -4  11  10       36.47       35.91     16.16 o 
  -3  11  10       35.74       31.02     15.77 o 
  -2  11  10        6.26       -8.29     15.20 o 
  -1  11  10       72.17      127.60     19.37 o 
   0  11  10       15.93       22.66     18.43 o 
   1  11  10        0.53       -1.44     18.28 o 
   2  11  10       12.63       32.00     19.50 o 
   3  11  10       21.74       38.02     21.03 o 
   4  11  10        1.09      -17.17     19.32 o 
   5  11  10        2.28       22.08     19.95 o 
   6  11  10        5.70        6.18     19.92 o 
 -14  12  10       22.60       11.87     27.08 o 
 -13  12  10       65.37       47.24     25.79 o 
 -12  12  10       32.60       62.63     20.91 o 
 -11  12  10        0.08        9.80     18.06 o 
 -10  12  10        1.05        3.05     17.92 o 
  -9  12  10      112.22      108.26     26.99 o 
  -8  12  10       18.70       21.51     24.31 o 
  -7  12  10        0.20        4.81     17.40 o 
  -6  12  10        7.51        8.98     15.74 o 
  -5  12  10      119.18      133.89     19.80 o 
  -4  12  10        0.18       -1.46     15.93 o 
  -3  12  10      113.93      118.23     27.95 o 
  -2  12  10        8.52        3.42     16.41 o 
  -1  12  10        0.79      -15.33     15.33 o 
   0  12  10        1.20      -13.33     16.25 o 
   1  12  10        3.82      -17.85     17.85 o 
   2  12  10       19.99       18.20     20.02 o 
   3  12  10       21.48       16.81     20.48 o 
   4  12  10       37.30       42.44     22.70 o 
   5  12  10       37.68       67.51     24.09 o 
 -11  13  10      127.67      148.34     25.36 o 
 -10  13  10        0.34       22.77     20.32 o 
  -9  13  10        0.08       -6.19     18.98 o 
  -8  13  10        5.54        7.80     19.46 o 
  -7  13  10       52.99       78.63     21.81 o 
  -6  13  10        0.20       -9.24     20.38 o 
  -5  13  10       17.73        8.48     17.28 o 
  -4  13  10        2.94       35.75     18.01 o 
  -3  13  10       27.13       44.42     20.46 o 
  -2  13  10        3.02       12.13     17.56 o 
  -1  13  10        0.07        5.26     17.54 o 
   0  13  10        0.95       -7.58     18.98 o 
   1  13  10       91.30       92.15     21.57 o 
   2  13  10        1.31        1.74     29.62 o 
  -5  14  10       65.43       81.58     29.34 o 
  -4  14  10        0.96      -43.00     43.00 o 
 -22   1  11       36.92        4.07     25.40 o 
 -21   1  11        3.27       14.23     24.66 o 
 -20   1  11        5.86        3.66     18.81 o 
 -19   1  11       73.95       58.72     19.61 o 
 -18   1  11       29.73       45.11     18.00 o 
 -17   1  11        2.89       -3.37     14.60 o 
 -16   1  11        1.07      -13.29     13.29 o 
 -15   1  11       45.42       34.58     14.55 o 
 -14   1  11        0.96       23.17     15.45 o 
 -13   1  11        8.98       22.22     13.96 o 
 -12   1  11        4.75        5.42     10.17 o 
 -11   1  11        5.75       -4.41      9.58 o 
 -10   1  11       15.24       19.53      9.51 o 
  -9   1  11      342.53      287.25     13.76 o 
  -8   1  11        9.75       -6.98      6.98 o 
  -7   1  11       52.34       50.97      7.04 o 
  -6   1  11        5.71       -6.80      6.87 o 
  -5   1  11      326.29      344.44     20.28 o 
  -4   1  11      126.10      124.84     15.50 o 
  -3   1  11        8.62       -0.65      9.49 o 
  -2   1  11       41.76       14.82      9.75 o 
  -1   1  11       40.57       44.74     10.64 o 
   0   1  11        1.99       16.60      7.93 o 
   1   1  11        0.24       -4.56      5.29 o 
   2   1  11        1.05       -4.68      5.20 o 
   3   1  11        0.75        7.12      5.90 o 
   4   1  11        2.16        0.64      7.06 o 
   5   1  11        4.90       -3.51      8.15 o 
   6   1  11        0.03        4.91      9.63 o 
   7   1  11        4.45        0.09     10.90 o 
   8   1  11       24.25       33.19     13.84 o 
   9   1  11        2.73      -12.50     12.50 o 
  10   1  11       18.54       33.95     16.24 o 
  11   1  11        2.03       -7.18     16.74 o 
  12   1  11        0.60        2.46     19.09 o 
 -22   2  11       21.08       39.72     26.59 o 
 -21   2  11       79.20       74.59     25.90 o 
 -20   2  11        0.23        1.68     20.95 o 
 -19   2  11        2.99      -10.90     19.34 o 
 -18   2  11        0.86       11.72     18.85 o 
 -17   2  11       57.29       61.60     20.78 o 
 -16   2  11       51.79       53.45     23.27 o 
 -15   2  11       97.77       92.14     16.56 o 
 -14   2  11        9.74       13.23     13.37 o 
 -13   2  11       67.70       54.28     12.90 o 
 -12   2  11       16.87       13.77     13.71 o 
 -11   2  11      846.49      804.28     28.19 o 
 -10   2  11        7.61       -2.40     10.61 o 
  -9   2  11      853.19      768.76     24.99 o 
  -8   2  11        5.77       -6.54      7.57 o 
  -7   2  11      116.41      150.82      9.75 o 
  -6   2  11      435.04      450.46     16.79 o 
  -5   2  11      131.49      148.05     18.31 o 
  -4   2  11        9.29       -0.29      9.86 o 
  -3   2  11     1735.40     1627.63     28.97 o 
  -2   2  11      160.22      184.81      9.51 o 
  -1   2  11       34.06       51.06      7.53 o 
   0   2  11       15.52       10.75      7.34 o 
   1   2  11       44.95       64.21      8.67 o 
   2   2  11       13.91       17.85      6.40 o 
   3   2  11        9.95       -2.14      6.72 o 
   4   2  11       97.55      131.87      9.80 o 
   5   2  11       26.86       40.06      9.63 o 
   6   2  11       24.46       33.90     10.65 o 
   7   2  11       15.06        8.56     10.94 o 
   8   2  11        5.82        4.81     12.61 o 
   9   2  11       20.19       22.34     13.27 o 
  10   2  11       26.64       61.20     17.31 o 
  11   2  11       12.44        7.07     16.30 o 
  12   2  11       13.29       26.90     19.86 o 
 -22   3  11        4.82       35.09     25.42 o 
 -21   3  11        6.09        3.96     23.77 o 
 -20   3  11       11.43       26.22     22.82 o 
 -19   3  11       97.43       85.19     24.31 o 
 -18   3  11        0.56       -0.91     18.96 o 
 -17   3  11       24.57       13.39     19.26 o 
 -16   3  11        8.28       -5.23     16.67 o 
 -15   3  11       48.57       76.26     19.43 o 
 -14   3  11       22.49        1.84     20.71 o 
 -13   3  11      332.74      325.00     21.42 o 
 -12   3  11       19.97        9.53     12.26 o 
 -11   3  11       63.41       75.98     14.09 o 
 -10   3  11        3.03       -4.72     11.20 o 
  -9   3  11      686.12      667.18     24.35 o 
  -8   3  11      173.94      147.81     13.28 o 
  -7   3  11        2.19       -0.48     10.87 o 
  -6   3  11        8.03        2.22     15.84 o 
  -5   3  11     1912.06     1826.00     32.83 o 
  -4   3  11       92.18       83.40     10.09 o 
  -3   3  11      219.67      233.52     18.06 o 
  -2   3  11      131.26      127.37     11.89 o 
  -1   3  11       23.32       32.40      8.65 o 
   0   3  11       28.68       52.78      8.11 o 
   1   3  11        0.02        0.35      9.21 o 
   2   3  11        0.05       -1.21      6.63 o 
   3   3  11       14.25       10.88      7.49 o 
   4   3  11       43.84       41.43      9.19 o 
   5   3  11       19.30       25.52     10.66 o 
   6   3  11        2.47        1.42     10.35 o 
   7   3  11       17.34       11.37     11.16 o 
   8   3  11       87.21      131.94     14.81 o 
   9   3  11       16.77        6.31     14.43 o 
  10   3  11        7.05       32.54     16.44 o 
  11   3  11        1.75       15.14     16.26 o 
  12   3  11        0.49       -3.62     18.94 o 
 -21   4  11       99.44      106.48     28.39 o 
 -20   4  11       33.70       21.08     22.36 o 
 -19   4  11      109.08      112.44     26.12 o 
 -18   4  11        0.04       15.71     20.33 o 
 -17   4  11       77.12      100.06     24.75 o 
 -16   4  11       10.63       27.02     18.90 o 
 -15   4  11      196.33      267.03     22.63 o 
 -14   4  11        0.08       -1.49     14.00 o 
 -13   4  11       22.64       37.96     15.00 o 
 -12   4  11        2.54      -11.17     12.46 o 
 -11   4  11      937.80      919.30     31.77 o 
 -10   4  11       43.10       29.71     12.88 o 
  -9   4  11      329.90      277.41     17.96 o 
  -8   4  11      149.84      157.77     14.50 o 
  -7   4  11      432.44      441.44     19.45 o 
  -6   4  11      208.40      216.00     12.09 o 
  -5   4  11       43.61       46.14      9.64 o 
  -4   4  11      101.26      106.46     10.01 o 
  -3   4  11     1383.18     1335.96     27.00 o 
  -2   4  11       73.48       65.89     10.69 o 
  -1   4  11      214.49      210.93     18.60 o 
   0   4  11       10.80        2.43      7.36 o 
   1   4  11      152.85      158.80      9.83 o 
   2   4  11      160.91      171.07     14.42 o 
   3   4  11       21.78       38.49      9.16 o 
   4   4  11       16.90        0.61      8.96 o 
   5   4  11       67.57       51.25     11.60 o 
   6   4  11       58.45       69.06     13.86 o 
   7   4  11       33.25       30.04     11.98 o 
   8   4  11       23.41       19.12     13.40 o 
   9   4  11        4.75       24.91     14.39 o 
  10   4  11       21.17       18.70     18.63 o 
  11   4  11       14.10       30.85     18.99 o 
 -21   5  11       11.33       51.05     27.45 o 
 -20   5  11        1.06       36.02     23.78 o 
 -19   5  11       37.57       17.73     22.40 o 
 -18   5  11        7.89        8.56     20.80 o 
 -17   5  11      162.49      132.46     25.04 o 
 -16   5  11        0.44        0.36     17.97 o 
 -15   5  11      130.68      132.58     19.91 o 
 -14   5  11        5.53        2.45     14.49 o 
 -13   5  11      532.19      577.04     28.17 o 
 -12   5  11        0.25       -5.95     13.11 o 
 -11   5  11       23.72       11.62     13.41 o 
 -10   5  11       70.60       46.21     22.49 o 
  -9   5  11      429.19      486.79     22.88 o 
  -8   5  11       37.51       13.70     11.97 o 
  -7   5  11        1.97       -2.46     10.90 o 
  -6   5  11       48.84       46.95     10.98 o 
  -5   5  11      237.62      275.93     14.03 o 
  -4   5  11       47.08       43.95      9.21 o 
  -3   5  11       78.38       81.95     10.69 o 
  -2   5  11       43.68       39.84      9.15 o 
  -1   5  11       68.20       63.24      9.99 o 
   0   5  11      143.48      138.88     12.90 o 
   1   5  11        8.83       -3.07      9.85 o 
   2   5  11       44.86       42.24     11.93 o 
   3   5  11      105.53      109.52     12.70 o 
   4   5  11       27.10       46.14     13.23 o 
   5   5  11       58.45       21.13     12.44 o 
   6   5  11       10.19        4.13     11.83 o 
   7   5  11        2.87        6.02     13.17 o 
   8   5  11       14.38       14.04     15.33 o 
   9   5  11        1.78      -14.22     15.15 o 
  10   5  11        1.57        6.66     20.79 o 
  11   5  11       15.54       55.62     21.36 o 
 -20   6  11       32.42       40.70     27.40 o 
 -19   6  11       68.54       32.84     30.96 o 
 -18   6  11        0.13        5.17     21.19 o 
 -17   6  11       63.65       72.08     23.67 o 
 -16   6  11       10.51        3.59     20.38 o 
 -15   6  11      135.79      127.59     20.16 o 
 -14   6  11       35.58       40.89     17.04 o 
 -13   6  11      229.45      221.01     21.29 o 
 -12   6  11      186.52      188.24     19.72 o 
 -11   6  11      362.07      365.58     27.57 o 
 -10   6  11        0.08      -12.61     12.68 o 
  -9   6  11      155.96      169.02     17.61 o 
  -8   6  11      118.28      109.88     12.99 o 
  -7   6  11      334.19      340.51     16.98 o 
  -6   6  11      122.01      120.30     11.83 o 
  -5   6  11       99.50       98.04     11.23 o 
  -4   6  11       44.79       72.57     14.10 o 
  -3   6  11      167.90      194.33     14.67 o 
  -2   6  11      109.16      120.17     13.21 o 
  -1   6  11      299.18      282.02     18.12 o 
   0   6  11       12.48       -3.79     12.72 o 
   1   6  11       59.36       42.66     13.23 o 
   2   6  11       64.63       91.72     17.76 o 
   3   6  11       26.36       31.23     16.11 o 
   4   6  11        0.29       -4.55     14.89 o 
   5   6  11       17.24       20.44     14.10 o 
   6   6  11       18.64        2.77     13.80 o 
   7   6  11       23.54        1.94     19.00 o 
   8   6  11       10.22       14.37     16.28 o 
   9   6  11        0.67       13.51     16.11 o 
  10   6  11       14.09       38.65     18.40 o 
 -19   7  11       36.58       19.80     25.27 o 
 -18   7  11       15.05       -2.51     22.93 o 
 -17   7  11      163.94      154.88     23.53 o 
 -16   7  11       58.10       57.47     19.79 o 
 -15   7  11        0.92      -16.28     16.28 o 
 -14   7  11       17.41       24.91     16.90 o 
 -13   7  11       46.14       38.08     17.31 o 
 -12   7  11       35.76       40.94     16.27 o 
 -11   7  11      121.81       96.89     17.49 o 
 -10   7  11       96.38      107.59     17.22 o 
  -9   7  11      103.03      103.68     16.33 o 
  -8   7  11      117.62      132.21     23.12 o 
  -7   7  11        0.74        3.60     12.72 o 
  -6   7  11        0.77      -10.99     10.99 o 
  -5   7  11       24.32        2.22     10.06 o 
  -4   7  11       56.16       46.91     13.88 o 
  -3   7  11        3.34      -10.75     10.75 o 
  -2   7  11      215.50      267.13     19.90 o 
  -1   7  11       21.93       39.85     12.79 o 
   0   7  11       30.45       51.19     16.92 o 
   1   7  11        3.43       -3.45     14.32 o 
   2   7  11       13.81       41.49     16.12 o 
   3   7  11       85.97       54.67     17.65 o 
   4   7  11        0.81        6.00     16.35 o 
   5   7  11       58.00       67.85     28.48 o 
   6   7  11       63.31       22.01     16.04 o 
   7   7  11        3.67       12.55     17.39 o 
   8   7  11        3.52       11.44     16.38 o 
   9   7  11        0.04      -11.09     16.58 o 
 -18   8  11       79.87       43.61     26.30 o 
 -17   8  11      114.94      145.76     29.58 o 
 -16   8  11       39.83       30.65     18.99 o 
 -15   8  11        0.50       -3.09     16.65 o 
 -14   8  11       56.06       66.31     18.94 o 
 -13   8  11      291.98      332.38     25.65 o 
 -12   8  11       11.79       31.42     17.38 o 
 -11   8  11       54.77       68.49     18.02 o 
 -10   8  11      386.29      381.63     25.02 o 
  -9   8  11       23.28       20.08     14.85 o 
  -8   8  11       62.21       98.26     17.21 o 
  -7   8  11       42.86       30.72     15.48 o 
  -6   8  11        7.11        7.97     12.55 o 
  -5   8  11       26.68        0.48     12.93 o 
  -4   8  11       40.57       57.42     13.95 o 
  -3   8  11        3.88        2.16     14.62 o 
  -2   8  11       44.89       32.57     16.09 o 
  -1   8  11      107.24      149.71     20.17 o 
   0   8  11       26.37       33.18     16.22 o 
   1   8  11        4.63       25.46     25.66 o 
   2   8  11        2.38       10.68     16.97 o 
   3   8  11       72.35       43.46     17.88 o 
   4   8  11       10.04       -3.10     16.65 o 
   5   8  11        9.91       -6.47     17.72 o 
   6   8  11       14.51       18.61     18.01 o 
   7   8  11        0.02      -15.60     15.60 o 
   8   8  11        0.01       17.70     17.35 o 
 -17   9  11       22.19       -5.17     23.43 o 
 -16   9  11       73.23       58.17     34.49 o 
 -15   9  11       40.43       32.76     19.42 o 
 -14   9  11        1.92        0.99     17.85 o 
 -13   9  11       46.89       54.99     18.93 o 
 -12   9  11      234.62      262.95     24.66 o 
 -11   9  11        8.76        8.53     16.53 o 
 -10   9  11        8.21        4.00     15.69 o 
  -9   9  11        5.82       11.29     15.93 o 
  -8   9  11       85.05       68.36     17.22 o 
  -7   9  11        1.78        2.73     14.71 o 
  -6   9  11       35.30       52.12     15.10 o 
  -5   9  11        1.54       -9.25     12.50 o 
  -4   9  11       53.90       51.60     14.90 o 
  -3   9  11        2.68      -12.57     12.57 o 
  -2   9  11       66.40       85.90     19.76 o 
  -1   9  11        5.48      -15.28     15.28 o 
   0   9  11       29.28       54.92     18.12 o 
   1   9  11       13.79       -0.95     16.62 o 
   2   9  11       70.22       75.32     19.53 o 
   3   9  11       11.45       17.91     18.49 o 
   4   9  11        0.15        8.82     17.53 o 
   5   9  11       15.36       16.17     18.03 o 
   6   9  11       25.77       53.08     21.15 o 
   7   9  11        0.09       23.10     19.47 o 
 -16  10  11       28.76       36.11     27.68 o 
 -15  10  11       11.20       13.45     23.51 o 
 -14  10  11       62.25       39.97     20.23 o 
 -13  10  11       33.55       70.17     20.60 o 
 -12  10  11       10.69       -9.53     17.11 o 
 -11  10  11        6.77       -8.25     16.60 o 
 -10  10  11      176.89      169.08     22.50 o 
  -9  10  11        2.58       -1.14     16.52 o 
  -8  10  11       13.45       14.26     16.51 o 
  -7  10  11        2.67       -0.94     15.62 o 
  -6  10  11      131.09      150.08     18.82 o 
  -5  10  11       21.45       37.36     15.35 o 
  -4  10  11       36.07       40.89     15.42 o 
  -3  10  11        9.45       -6.27     16.38 o 
  -2  10  11        0.02       -6.21     14.09 o 
  -1  10  11        2.24        4.85     22.36 o 
   0  10  11        0.51      -10.65     15.78 o 
   1  10  11       11.49        5.32     18.28 o 
   2  10  11       85.92       82.77     21.88 o 
   3  10  11       30.26       45.32     20.43 o 
   4  10  11       27.27       15.79     19.35 o 
   5  10  11       51.68       49.75     20.24 o 
   6  10  11        0.09       -1.54     19.60 o 
 -14  11  11      159.53      130.27     28.39 o 
 -13  11  11       42.78       16.09     20.42 o 
 -12  11  11      124.11      128.26     23.20 o 
 -11  11  11       11.72       32.23     19.58 o 
 -10  11  11        5.06      -17.09     17.09 o 
  -9  11  11        3.81       -7.78     16.88 o 
  -8  11  11       33.59       43.72     19.20 o 
  -7  11  11        2.72       -3.27     16.90 o 
  -6  11  11        3.13        6.90     15.06 o 
  -5  11  11        9.71        4.56     15.59 o 
  -4  11  11       45.62       65.49     17.61 o 
  -3  11  11        3.47       10.04     15.17 o 
  -2  11  11       16.64       21.72     19.70 o 
  -1  11  11        6.56        7.64     16.22 o 
   0  11  11       54.91       47.30     20.62 o 
   1  11  11        0.11       -5.71     18.74 o 
   2  11  11       65.63       81.90     31.58 o 
   3  11  11        4.41        8.20     26.26 o 
   4  11  11        0.79       -0.95     22.13 o 
 -12  12  11        1.51        4.92     19.77 o 
 -11  12  11       46.12       66.49     21.54 o 
 -10  12  11       42.67       22.54     20.36 o 
  -9  12  11       10.82        9.65     24.96 o 
  -8  12  11        0.09       -3.79     18.81 o 
  -7  12  11        2.21       -9.63     17.27 o 
  -6  12  11       38.77       56.22     21.35 o 
  -5  12  11        0.34       -4.42     16.52 o 
  -4  12  11        7.23        9.25     16.59 o 
  -3  12  11       38.97       52.12     26.81 o 
  -2  12  11        9.64       13.93     16.69 o 
  -1  12  11        2.71        7.60     16.83 o 
   0  12  11       24.10       10.94     17.96 o 
   1  12  11        4.24       -8.13     18.96 o 
   2  12  11       40.60       93.28     24.43 o 
  -8  13  11       10.24        4.38     24.31 o 
  -7  13  11        0.98       13.31     20.40 o 
  -6  13  11        2.53       -7.66     19.55 o 
  -5  13  11        3.36       -5.38     17.85 o 
  -4  13  11       17.34       22.10     19.23 o 
  -3  13  11        2.74       24.45     18.57 o 
  -2  13  11        2.28       26.90     21.30 o 
 -21   0  12       10.45       47.20     42.83 o 
 -20   0  12        2.11       26.41     27.29 o 
 -19   0  12        0.07       10.49     24.55 o 
 -18   0  12      222.43      319.80     73.62 o 
 -17   0  12      121.56      137.92     28.89 o 
 -16   0  12      162.16      216.36     40.24 o 
 -15   0  12        0.26        5.42     19.95 o 
 -14   0  12       14.64      -12.57     27.64 o 
 -13   0  12       31.38       11.88     17.52 o 
 -12   0  12      213.00      229.54     23.82 o 
 -11   0  12      121.83      113.94     25.38 o 
 -10   0  12      168.20      133.78     17.42 o 
  -9   0  12       61.33       73.37     13.66 o 
  -8   0  12        8.91       15.94     10.49 o 
  -7   0  12      337.64      320.32     20.52 o 
  -6   0  12       85.85       89.21     14.00 o 
  -5   0  12        3.06       22.51     26.68 o 
  -4   0  12     1143.95     1417.27     88.82 o 
  -3   0  12      280.63      302.59     47.39 o 
  -2   0  12      697.54      731.84     47.07 o 
  -1   0  12       34.17       18.31     22.12 o 
   0   0  12      202.78      226.48     30.89 o 
   1   0  12       54.82       57.65      8.01 o 
   2   0  12       20.00       16.04      9.72 o 
   3   0  12       23.92       32.72     11.91 o 
   4   0  12        4.63       -4.12     11.15 o 
   5   0  12       59.38       44.48     26.56 o 
   6   0  12        8.05      -11.98     29.07 o 
   7   0  12        7.15       19.17     17.90 o 
   8   0  12       12.95        7.41     18.41 o 
   9   0  12       18.78       40.16     21.18 o 
  10   0  12       13.80       57.80     27.29 o 
 -21   1  12        4.18       -7.20     19.12 o 
 -20   1  12      169.05      176.97     24.64 o 
 -19   1  12        3.55       20.09     18.31 o 
 -18   1  12       29.18       54.01     18.40 o 
 -17   1  12       17.47       -4.02     15.32 o 
 -16   1  12        5.87       20.21     14.93 o 
 -15   1  12        3.79      -13.49     13.49 o 
 -14   1  12       85.82       69.60     14.99 o 
 -13   1  12        4.28       -5.20     13.19 o 
 -12   1  12       70.68       49.43     11.99 o 
 -11   1  12        2.65        0.83      9.81 o 
 -10   1  12      684.19      727.15     22.49 o 
  -9   1  12        1.99        0.51      8.03 o 
  -8   1  12      467.44      410.34     15.17 o 
  -7   1  12       20.82       16.05     13.00 o 
  -6   1  12      365.33      364.39     15.31 o 
  -5   1  12        0.14       -7.65     10.77 o 
  -4   1  12       88.26       78.79     11.46 o 
  -3   1  12        3.01      -12.84     16.98 o 
  -2   1  12       89.29      122.40     21.77 o 
  -1   1  12        5.95       16.49     11.00 o 
   0   1  12       29.12       39.01      8.87 o 
   1   1  12      161.32      180.67      9.27 o 
   2   1  12      128.67      133.20      7.95 o 
   3   1  12       10.64       17.65      8.74 o 
   4   1  12      129.10      147.71     15.92 o 
   5   1  12       29.29       35.78     10.58 o 
   6   1  12        1.27       -1.34     11.51 o 
   7   1  12       27.52       56.55     13.90 o 
   8   1  12       10.31        5.91     13.18 o 
   9   1  12       39.77       61.54     15.26 o 
  10   1  12        0.30        4.94     16.29 o 
 -21   2  12       58.64       90.76     26.41 o 
 -20   2  12       70.54      106.98     28.21 o 
 -19   2  12        3.85       34.74     20.89 o 
 -18   2  12       55.32       23.36     20.22 o 
 -17   2  12       31.58       15.22     35.27 o 
 -16   2  12      106.59      138.59     22.31 o 
 -15   2  12        0.92       11.85     15.92 o 
 -14   2  12       42.36       58.99     31.57 o 
 -13   2  12        0.03      -11.81     11.81 o 
 -12   2  12      210.15      219.14     22.10 o 
 -11   2  12       11.91       -3.59     11.49 o 
 -10   2  12       54.68       20.91     11.66 o 
  -9   2  12       50.37       37.39     10.95 o 
  -8   2  12       43.44       55.21     10.45 o 
  -7   2  12      390.13      341.07     24.47 o 
  -6   2  12        6.16        5.51      8.43 o 
  -5   2  12      167.22      157.77     10.87 o 
  -4   2  12      113.42      117.41     13.53 o 
  -3   2  12       58.83       53.63      7.91 o 
  -2   2  12      282.34      279.29     12.00 o 
  -1   2  12        0.02       -1.72      7.77 o 
   0   2  12       34.43       31.87      8.26 o 
   1   2  12      154.02      164.33     11.42 o 
   2   2  12        0.03       -6.50      6.50 o 
   3   2  12        3.87        7.97      7.87 o 
   4   2  12        3.35       -8.40      8.40 o 
   5   2  12       55.22       71.37     15.68 o 
   6   2  12       21.50        6.29     10.87 o 
   7   2  12        7.07       27.19     13.07 o 
   8   2  12        0.87       11.43     13.07 o 
   9   2  12        3.26        9.69     15.23 o 
  10   2  12        0.10       25.41     17.09 o 
 -21   3  12        0.87       -2.55     23.89 o 
 -20   3  12        4.79       -1.07     22.40 o 
 -19   3  12        3.44       -6.90     20.30 o 
 -18   3  12       39.94        6.34     19.95 o 
 -17   3  12        4.70       -9.65     17.65 o 
 -16   3  12       53.93       32.69     19.35 o 
 -15   3  12       40.42       25.40     19.38 o 
 -14   3  12      184.44      224.21     20.58 o 
 -13   3  12        8.54       14.71     16.75 o 
 -12   3  12        1.84      -11.57     11.57 o 
 -11   3  12       19.81       15.72     12.58 o 
 -10   3  12       48.20       55.79     13.06 o 
  -9   3  12        0.80        6.06     10.69 o 
  -8   3  12       35.54       35.34     10.98 o 
  -7   3  12        4.43        6.15      8.87 o 
  -6   3  12      183.90      199.12     11.49 o 
  -5   3  12       56.41       44.18     10.59 o 
  -4   3  12      102.65       95.23     10.46 o 
  -3   3  12        3.91        1.17     11.08 o 
  -2   3  12      120.96      141.57     11.41 o 
  -1   3  12       26.40       32.14     18.83 o 
   0   3  12       38.64       31.14      9.76 o 
   1   3  12        0.05        2.16      6.40 o 
   2   3  12       10.61       14.89     12.71 o 
   3   3  12        2.47        8.34      8.37 o 
   4   3  12       15.63        1.92      9.93 o 
   5   3  12        3.11       14.70     10.73 o 
   6   3  12        1.93        2.97     11.21 o 
   7   3  12       14.69       19.66     14.94 o 
   8   3  12        1.54       -6.51     15.47 o 
   9   3  12        7.19       -4.83     15.42 o 
  10   3  12        0.67        8.34     18.44 o 
 -20   4  12       80.95       95.65     26.76 o 
 -19   4  12       30.30       37.55     24.72 o 
 -18   4  12        0.03        5.60     19.68 o 
 -17   4  12        1.02      -19.56     20.42 o 
 -16   4  12       98.32      131.59     23.02 o 
 -15   4  12       25.80       47.89     17.03 o 
 -14   4  12       42.59       22.39     15.20 o 
 -13   4  12       65.77       85.45     16.05 o 
 -12   4  12       96.83       97.60     16.60 o 
 -11   4  12       13.42       -0.05     14.18 o 
 -10   4  12       99.90      104.65     15.10 o 
  -9   4  12      240.64      256.49     26.68 o 
  -8   4  12        5.08       20.99     10.90 o 
  -7   4  12       56.38       45.87     11.46 o 
  -6   4  12      228.24      236.24     14.54 o 
  -5   4  12       63.09       72.79     15.58 o 
  -4   4  12      316.35      306.74     16.69 o 
  -3   4  12      241.72      268.01     17.81 o 
  -2   4  12       94.81      113.72     14.62 o 
  -1   4  12      174.61      184.42     14.62 o 
   0   4  12        8.02       23.00      7.33 o 
   1   4  12       54.07       49.61      9.14 o 
   2   4  12        0.52       -4.77      8.57 o 
   3   4  12       13.76       22.45      9.36 o 
   4   4  12        6.96        9.22     10.60 o 
   5   4  12       11.33       23.14     11.43 o 
   6   4  12        0.08        9.19     11.84 o 
   7   4  12        0.57       -2.64     12.86 o 
   8   4  12        0.46        2.59     14.96 o 
   9   4  12        0.00      -15.56     17.12 o 
 -20   5  12        3.05      -14.94     22.09 o 
 -19   5  12       30.00       57.25     24.20 o 
 -18   5  12        7.01       -3.15     20.37 o 
 -17   5  12       27.48        3.96     19.53 o 
 -16   5  12        0.11       -6.48     16.38 o 
 -15   5  12       68.95       70.30     18.07 o 
 -14   5  12       11.47        5.44     15.34 o 
 -13   5  12        2.11        1.90     14.33 o 
 -12   5  12      428.12      448.74     25.24 o 
 -11   5  12      144.29      154.21     26.17 o 
 -10   5  12       40.22       17.75     13.20 o 
  -9   5  12       94.87      106.24     15.24 o 
  -8   5  12       18.81       -5.70     11.18 o 
  -7   5  12        0.20        2.06     11.02 o 
  -6   5  12        0.53       -8.51      8.51 o 
  -5   5  12       10.31       -5.80      9.28 o 
  -4   5  12       12.42       -2.92     10.64 o 
  -3   5  12       43.27       44.02     12.88 o 
  -2   5  12       41.23       28.06     10.22 o 
  -1   5  12        4.45       16.12      9.89 o 
   0   5  12       26.74       27.59     11.13 o 
   1   5  12       27.65       40.52     10.26 o 
   2   5  12        0.27       -6.53     12.40 o 
   3   5  12        9.22        3.48     12.26 o 
   4   5  12        2.43       -7.99     12.95 o 
   5   5  12       68.79       61.92     14.04 o 
   6   5  12       40.44        3.71     17.91 o 
   7   5  12        0.44       24.42     15.31 o 
   8   5  12       13.30       14.56     15.65 o 
   9   5  12        2.30        7.31     16.09 o 
 -19   6  12       61.06       96.11     35.14 o 
 -18   6  12        4.90        4.54     22.43 o 
 -17   6  12       22.33       17.77     21.35 o 
 -16   6  12        9.10        4.28     16.86 o 
 -15   6  12       21.76       18.28     28.97 o 
 -14   6  12        0.00      -15.08     15.08 o 
 -13   6  12       43.06       23.67     16.12 o 
 -12   6  12       18.22       27.76     15.20 o 
 -11   6  12      243.36      241.34     20.85 o 
 -10   6  12        5.67       11.24     13.85 o 
  -9   6  12       59.27       86.13     15.11 o 
  -8   6  12       38.14       27.20     16.90 o 
  -7   6  12        0.23       34.86     10.95 o 
  -6   6  12        3.30        3.03      9.37 o 
  -5   6  12      218.42      202.49     13.50 o 
  -4   6  12      217.15      182.33     27.47 o 
  -3   6  12        8.10       19.56     11.05 o 
  -2   6  12       54.11       34.74     11.89 o 
  -1   6  12       78.73       83.30     13.34 o 
   0   6  12       11.22       -2.10     11.45 o 
   1   6  12       12.03      -13.56     13.56 o 
   2   6  12        9.90       10.18     15.17 o 
   3   6  12       69.49       79.14     16.17 o 
   4   6  12        4.77       11.16     13.58 o 
   5   6  12        0.17        6.22     14.37 o 
   6   6  12       11.62      -14.26     14.26 o 
   7   6  12        1.00       -2.05     15.14 o 
   8   6  12        0.27       12.61     16.28 o 
 -18   7  12       21.43        5.58     24.32 o 
 -17   7  12       20.77      -18.16     18.16 o 
 -16   7  12       26.23        4.11     18.06 o 
 -15   7  12       88.18       86.95     20.42 o 
 -14   7  12      171.11      134.40     21.35 o 
 -13   7  12      106.15      109.98     19.62 o 
 -12   7  12       89.52       98.62     29.43 o 
 -11   7  12        0.78       -9.76     14.43 o 
 -10   7  12        1.06       -3.60     14.26 o 
  -9   7  12        0.78      -13.44     13.44 o 
  -8   7  12       12.85        4.77     13.35 o 
  -7   7  12       37.57       33.63     14.10 o 
  -6   7  12        1.26        3.22     12.10 o 
  -5   7  12       10.86        5.59     11.98 o 
  -4   7  12       13.30        9.38     15.33 o 
  -3   7  12       24.97       24.78     15.78 o 
  -2   7  12       11.55       15.63     15.36 o 
  -1   7  12       49.14       59.47     21.45 o 
   0   7  12        2.88        3.28     15.40 o 
   1   7  12       45.74       19.74     16.30 o 
   2   7  12        7.44       16.06     16.19 o 
   3   7  12        1.32        1.35     16.50 o 
   4   7  12        1.18      -13.87     13.87 o 
   5   7  12       18.93        3.86     15.16 o 
   6   7  12       13.19       20.77     17.62 o 
   7   7  12       12.87       37.23     17.07 o 
 -17   8  12       40.78       54.38     25.35 o 
 -16   8  12       18.75       35.59     19.68 o 
 -15   8  12       12.66       13.41     17.83 o 
 -14   8  12       73.38       50.35     19.51 o 
 -13   8  12       55.96       38.44     18.22 o 
 -12   8  12      192.07      240.14     26.56 o 
 -11   8  12      127.99      130.10     20.13 o 
 -10   8  12        0.15       14.76     15.89 o 
  -9   8  12       55.31       49.11     19.08 o 
  -8   8  12       49.88       51.00     16.38 o 
  -7   8  12       21.37       21.55     14.28 o 
  -6   8  12        0.69       -0.46     13.57 o 
  -5   8  12       27.64       56.72     14.43 o 
  -4   8  12       38.63       21.22     13.49 o 
  -3   8  12       14.06       20.32     16.13 o 
  -2   8  12       74.44       56.60     18.06 o 
  -1   8  12       10.74       14.95     16.85 o 
   0   8  12        2.16       -6.81     19.03 o 
   1   8  12       96.17       96.34     20.62 o 
   2   8  12        0.01      -12.50     17.50 o 
   3   8  12       27.00       21.96     19.06 o 
   4   8  12       13.15      -17.55     17.55 o 
   5   8  12        2.63        4.57     15.90 o 
   6   8  12       12.01       23.44     17.08 o 
 -16   9  12        3.36       -6.70     22.68 o 
 -15   9  12       30.40       54.23     23.47 o 
 -14   9  12        8.17       11.29     22.30 o 
 -13   9  12        7.11       -7.47     17.06 o 
 -12   9  12        0.64        0.66     17.34 o 
 -11   9  12       14.18       19.04     17.09 o 
 -10   9  12       81.81      117.64     21.74 o 
  -9   9  12        1.29       -4.16     15.55 o 
  -8   9  12        3.42        4.99     15.40 o 
  -7   9  12        7.87        9.83     15.75 o 
  -6   9  12       17.10       17.73     18.05 o 
  -5   9  12        8.55       18.68     14.41 o 
  -4   9  12        6.04        9.11     13.79 o 
  -3   9  12        0.21        1.82     13.84 o 
  -2   9  12        3.02       15.27     17.87 o 
  -1   9  12       45.39       81.62     34.40 o 
   0   9  12        1.42       -6.15     16.91 o 
   1   9  12        7.10       -2.45     17.44 o 
   2   9  12       22.44       65.99     32.24 o 
   3   9  12        4.06        7.73     18.47 o 
   4   9  12       17.86      -15.29     22.62 o 
   5   9  12        0.86       16.75     18.55 o 
 -14  10  12       25.95       12.60     19.70 o 
 -13  10  12        1.38       -2.47     22.97 o 
 -12  10  12       70.74       67.56     20.08 o 
 -11  10  12        1.76       -5.39     17.31 o 
 -10  10  12        3.89       16.82     17.57 o 
  -9  10  12       31.37       26.17     17.48 o 
  -8  10  12        7.28        6.38     16.76 o 
  -7  10  12       58.79       68.41     18.83 o 
  -6  10  12        0.61       -2.62     15.36 o 
  -5  10  12        1.85      -10.53     14.14 o 
  -4  10  12       19.86       23.46     15.79 o 
  -3  10  12       25.77       12.95     14.98 o 
  -2  10  12        4.82       30.69     22.48 o 
  -1  10  12       19.24       22.01     19.37 o 
   0  10  12        7.42        2.67     18.78 o 
   1  10  12       33.40       81.11     21.77 o 
   2  10  12        0.05      -19.96     22.15 o 
   3  10  12        0.44       -2.64     19.11 o 
   4  10  12        0.25       -0.90     44.02 o 
 -12  11  12       58.76       85.92     23.99 o 
 -11  11  12       45.50       61.50     31.44 o 
 -10  11  12       45.62       61.20     20.13 o 
  -9  11  12        1.85      -14.50     16.91 o 
  -8  11  12       29.00       28.14     21.61 o 
  -7  11  12        1.33       -3.67     17.51 o 
  -6  11  12        9.03        0.64     24.28 o 
  -5  11  12        0.18      -15.66     15.66 o 
  -4  11  12        0.94        9.52     15.80 o 
  -3  11  12       80.18      111.26     19.98 o 
  -2  11  12        2.84        9.45     16.05 o 
  -1  11  12       15.91       27.26     18.55 o 
   0  11  12        0.14        0.90     19.64 o 
   1  11  12        5.09        5.87     19.47 o 
  -8  12  12        0.63       -0.81     19.69 o 
  -7  12  12        0.42       18.45     19.49 o 
  -6  12  12        1.94       -0.68     17.16 o 
  -5  12  12       83.59      100.88     20.26 o 
  -4  12  12        0.00       -0.75     17.30 o 
  -3  12  12       34.67       39.21     18.74 o 
 -20   1  13        8.66        9.79     19.61 o 
 -19   1  13        5.00        5.49     18.94 o 
 -18   1  13        1.77       13.11     17.32 o 
 -17   1  13       16.24       15.16     16.89 o 
 -16   1  13        4.49      -13.99     14.21 o 
 -15   1  13        8.82       21.41     14.76 o 
 -14   1  13       11.69       16.31     13.70 o 
 -13   1  13        2.02      -11.81     11.81 o 
 -12   1  13       13.12       14.25     11.51 o 
 -11   1  13       40.39       50.77     14.67 o 
 -10   1  13        5.98       11.35     10.69 o 
  -9   1  13       85.20      102.86     11.58 o 
  -8   1  13        4.11        3.57      8.48 o 
  -7   1  13       19.01       18.60      9.84 o 
  -6   1  13        0.02      -10.58     10.67 o 
  -5   1  13       17.69        3.81     26.06 o 
  -4   1  13       22.18        9.28     19.04 o 
  -3   1  13       15.95       19.44     21.25 o 
  -2   1  13        0.43       -9.26     16.12 o 
  -1   1  13       44.63       40.04     17.18 o 
   0   1  13       19.44       40.65      8.00 o 
   1   1  13        3.49        6.01      6.95 o 
   2   1  13        2.42        3.52      8.13 o 
   3   1  13       27.10       32.99      8.83 o 
   4   1  13        0.05        7.98      9.91 o 
   5   1  13        4.97       -2.50     10.80 o 
   6   1  13        2.62        3.90     12.58 o 
   7   1  13        1.07       -7.64     13.40 o 
   8   1  13       30.34       23.70     14.61 o 
 -20   2  13        7.27       22.18     22.09 o 
 -19   2  13       77.69       94.09     24.60 o 
 -18   2  13       16.92       16.95     19.58 o 
 -17   2  13       90.46       88.57     23.51 o 
 -16   2  13        9.76        9.63     18.06 o 
 -15   2  13       56.28       74.67     24.95 o 
 -14   2  13        9.21       21.56     16.06 o 
 -13   2  13       43.34       38.66     14.42 o 
 -12   2  13        0.00        3.83     13.03 o 
 -11   2  13      169.28      186.26     16.47 o 
 -10   2  13        0.06       13.80     11.08 o 
  -9   2  13        9.38       15.64     10.13 o 
  -8   2  13        4.27       19.74      9.33 o 
  -7   2  13        4.18      -11.12     11.12 o 
  -6   2  13        7.39       16.72      8.68 o 
  -5   2  13       70.11       65.78     11.92 o 
  -4   2  13       22.79       16.31      8.28 o 
  -3   2  13      555.79      557.30     24.61 o 
  -2   2  13       50.62       58.16      9.61 o 
  -1   2  13      370.57      364.14     17.44 o 
   0   2  13        0.08        1.13      9.63 o 
   1   2  13       18.69       21.13      9.37 o 
   2   2  13        7.12        0.29      7.85 o 
   3   2  13       13.31       19.40      9.39 o 
   4   2  13        0.73       -4.18     11.34 o 
   5   2  13       22.93       47.10     11.92 o 
   6   2  13       44.74       48.29     12.82 o 
   7   2  13        0.05      -10.58     13.39 o 
   8   2  13        0.83      -15.32     15.32 o 
 -20   3  13       40.42       74.05     24.49 o 
 -19   3  13       41.05       23.54     22.53 o 
 -18   3  13        0.44        6.64     25.98 o 
 -17   3  13        3.47        9.41     19.26 o 
 -16   3  13       21.20       11.23     18.46 o 
 -15   3  13       31.37       56.56     21.50 o 
 -14   3  13        5.58      -10.13     16.13 o 
 -13   3  13      141.67      165.89     19.00 o 
 -12   3  13       13.03        0.62     12.84 o 
 -11   3  13        0.41        8.28     12.20 o 
 -10   3  13       68.62       63.94     13.53 o 
  -9   3  13       36.95       29.33     11.37 o 
  -8   3  13       11.32        5.93      9.99 o 
  -7   3  13       16.43       19.76      9.15 o 
  -6   3  13        5.75      -11.68     19.72 o 
  -5   3  13       22.97       31.78     10.71 o 
  -4   3  13        8.33       14.01     16.51 o 
  -3   3  13       31.22       23.17      9.77 o 
  -2   3  13        0.06       17.35      9.65 o 
  -1   3  13      139.82      154.02     14.83 o 
   0   3  13      118.67      174.39     13.53 o 
   1   3  13        2.32        3.47     10.22 o 
   2   3  13        0.00       -9.90      9.90 o 
   3   3  13       89.61       95.09     12.01 o 
   4   3  13       39.61       33.79     11.71 o 
   5   3  13        0.45       18.68     11.38 o 
   6   3  13        1.51        6.66     11.61 o 
   7   3  13        8.50       -2.58     12.82 o 
   8   3  13        9.21       15.82     16.32 o 
 -19   4  13        7.01       -6.03     21.74 o 
 -18   4  13        8.11       50.13     28.75 o 
 -17   4  13      221.61      202.26     27.46 o 
 -16   4  13        6.11        5.71     18.93 o 
 -15   4  13       39.79       31.44     16.46 o 
 -14   4  13        2.16       -6.55     14.35 o 
 -13   4  13      215.13      288.65     28.07 o 
 -12   4  13        0.18       -6.24     13.62 o 
 -11   4  13      196.93      193.52     18.08 o 
 -10   4  13        5.51      -11.02     11.53 o 
  -9   4  13       24.61       19.92     11.76 o 
  -8   4  13        4.12       17.04     10.98 o 
  -7   4  13      219.31      239.26     18.59 o 
  -6   4  13       26.50       11.62     10.00 o 
  -5   4  13        3.35      -11.76     11.76 o 
  -4   4  13        0.08      -10.91     10.91 o 
  -3   4  13      289.00      311.34     20.46 o 
  -2   4  13       34.30       10.09     13.07 o 
  -1   4  13      148.52      155.59     17.14 o 
   0   4  13        0.23       -0.62      9.46 o 
   1   4  13        0.62        0.35      9.07 o 
   2   4  13      112.72      120.02     13.71 o 
   3   4  13        3.96        3.21     17.80 o 
   4   4  13        8.51        6.80     11.98 o 
   5   4  13       32.43       26.58     13.04 o 
   6   4  13        7.67        3.94     13.16 o 
   7   4  13        9.45        3.11     14.86 o 
 -19   5  13      111.19      150.69     28.44 o 
 -18   5  13       10.56       22.26     22.52 o 
 -17   5  13       46.87       70.33     24.14 o 
 -16   5  13        0.96      -10.54     16.64 o 
 -15   5  13       76.65       78.61     19.40 o 
 -14   5  13       28.94       31.20     16.59 o 
 -13   5  13        5.32       -2.11     16.67 o 
 -12   5  13        0.02       22.76     14.48 o 
 -11   5  13       34.34       27.62     14.23 o 
 -10   5  13        0.92       13.91     13.05 o 
  -9   5  13       33.70       23.40     15.27 o 
  -8   5  13        0.31        5.65     12.36 o 
  -7   5  13       19.91       20.24     11.99 o 
  -6   5  13       39.84       62.17     14.74 o 
  -5   5  13      124.49      131.35     12.86 o 
  -4   5  13       31.24       32.54     10.67 o 
  -3   5  13       23.10       24.75     10.25 o 
  -2   5  13       43.07       33.63     10.59 o 
  -1   5  13       90.08       90.05     10.08 o 
   0   5  13       33.45       42.58      9.95 o 
   1   5  13        0.01        2.43     12.48 o 
   2   5  13       11.11       24.98     12.64 o 
   3   5  13       35.34       18.48     13.24 o 
   4   5  13       21.86       28.25     26.59 o 
   5   5  13        0.22       -4.17     13.96 o 
   6   5  13       22.75       20.54     15.59 o 
   7   5  13        8.86       -5.92     15.25 o 
 -18   6  13        1.09      -14.51     21.08 o 
 -17   6  13      122.98      116.09     22.49 o 
 -16   6  13       11.24      -12.17     17.77 o 
 -15   6  13       24.78        1.16     17.14 o 
 -14   6  13       72.12       55.42     18.91 o 
 -13   6  13      280.06      315.20     24.56 o 
 -12   6  13       30.23       31.93     16.14 o 
 -11   6  13      167.08      185.30     19.97 o 
 -10   6  13        0.02       -2.96     13.67 o 
  -9   6  13        4.11       -1.87     12.81 o 
  -8   6  13        4.55        0.36     12.79 o 
  -7   6  13       96.93      130.26     29.64 o 
  -6   6  13       23.32       19.54     12.59 o 
  -5   6  13        0.01       -2.07      9.37 o 
  -4   6  13       49.17       58.71     15.55 o 
  -3   6  13       53.64       38.27     15.33 o 
  -2   6  13        6.38       -4.74     10.84 o 
  -1   6  13        0.21       -7.74     20.31 o 
   0   6  13       69.60       74.48     17.69 o 
   1   6  13       11.50       16.30     16.52 o 
   2   6  13       29.02       26.34     13.65 o 
   3   6  13       11.31       27.85     13.90 o 
   4   6  13        2.38      -10.27     13.98 o 
   5   6  13        5.32      -14.36     14.36 o 
   6   6  13        1.04       -1.11     15.36 o 
 -17   7  13        0.92        2.94     19.68 o 
 -16   7  13       24.06       43.59     21.50 o 
 -15   7  13        3.45       13.33     19.06 o 
 -14   7  13        0.32      -16.26     16.26 o 
 -13   7  13       17.16       -3.19     18.93 o 
 -12   7  13       18.23        3.30     16.12 o 
 -11   7  13      135.32       88.75     18.30 o 
 -10   7  13        0.04       17.62     15.20 o 
  -9   7  13       72.01       83.47     27.75 o 
  -8   7  13        4.95       -4.41     13.35 o 
  -7   7  13        0.26       12.85     14.15 o 
  -6   7  13       17.43       10.17     13.55 o 
  -5   7  13       23.99       12.10     15.10 o 
  -4   7  13       32.71       30.29     16.74 o 
  -3   7  13        1.33      -14.67     14.67 o 
  -2   7  13      134.19      136.96     20.14 o 
  -1   7  13        6.39        7.89     16.67 o 
   0   7  13        0.94      -16.65     25.02 o 
   1   7  13        0.00       11.80     16.74 o 
   2   7  13       10.19       33.63     18.06 o 
   3   7  13       14.47       17.61     14.62 o 
   4   7  13        2.94       -6.12     14.61 o 
   5   7  13        8.25       13.89     15.98 o 
 -16   8  13        0.73      -11.10     18.72 o 
 -15   8  13       40.32       52.99     19.63 o 
 -14   8  13       14.92       14.97     19.01 o 
 -13   8  13        0.23        8.95     17.97 o 
 -12   8  13       33.66       23.49     17.81 o 
 -11   8  13       28.68       23.95     16.92 o 
 -10   8  13       47.49       79.56     19.00 o 
  -9   8  13       42.21       60.32     17.44 o 
  -8   8  13      134.57      137.97     21.94 o 
  -7   8  13       21.38       18.36     15.77 o 
  -6   8  13        2.98       18.79     14.16 o 
  -5   8  13        4.93        6.49     13.40 o 
  -4   8  13       23.39       44.23     14.36 o 
  -3   8  13        2.78        1.15     16.57 o 
  -2   8  13        4.86       -8.15     16.52 o 
  -1   8  13        3.33        1.14     20.36 o 
   0   8  13       15.93        3.88     17.71 o 
   1   8  13        0.05      -17.36     17.36 o 
   2   8  13        2.03        5.50     18.34 o 
   3   8  13        1.18        0.46     17.92 o 
   4   8  13        3.71      -13.33     15.72 o 
 -14   9  13       35.69       40.27     20.66 o 
 -13   9  13       26.05       85.09     20.84 o 
 -12   9  13       20.44       -6.55     18.06 o 
 -11   9  13       16.23       16.42     23.21 o 
 -10   9  13        2.81        2.68     16.63 o 
  -9   9  13       42.08       79.82     19.20 o 
  -8   9  13       59.31       64.86     18.70 o 
  -7   9  13       26.74       37.95     20.05 o 
  -6   9  13        1.03      -13.46     13.46 o 
  -5   9  13       12.24       12.10     15.19 o 
  -4   9  13      133.12      161.67     19.28 o 
  -3   9  13        1.30       20.53     15.29 o 
  -2   9  13       25.87       10.49     33.96 o 
  -1   9  13        0.17       -1.37     16.92 o 
   0   9  13       23.12       -0.88     18.97 o 
   1   9  13        2.55        1.68     27.59 o 
   2   9  13       15.96       21.40     20.14 o 
 -12  10  13        9.12       12.36     19.26 o 
 -11  10  13        2.53       -1.21     18.30 o 
 -10  10  13      120.39      166.00     23.35 o 
  -9  10  13       10.55      -16.84     16.84 o 
  -8  10  13       35.32       29.78     18.58 o 
  -7  10  13       18.40       23.63     18.37 o 
  -6  10  13       18.57       -3.33     15.95 o 
  -5  10  13        0.72       -2.60     15.35 o 
  -4  10  13       12.26        6.06     16.26 o 
  -3  10  13        0.25        2.13     15.87 o 
  -2  10  13       10.12       -4.14     15.93 o 
  -1  10  13        0.10       -5.18     18.96 o 
   0  10  13        0.67       -0.84     19.64 o 
  -8  11  13       75.47       91.10     28.12 o 
  -7  11  13       20.63        4.65     19.07 o 
  -6  11  13        1.50        1.20     18.08 o 
  -5  11  13        3.19        9.74     17.34 o 
  -4  11  13       51.10       66.96     19.21 o 
 -19   0  14        1.64      -21.09     25.01 o 
 -18   0  14      167.00      192.53     38.05 o 
 -17   0  14       92.27       99.91     27.89 o 
 -16   0  14      281.97      365.12     36.34 o 
 -15   0  14       18.52       13.33     21.17 o 
 -14   0  14        6.04       10.40     19.42 o 
 -13   0  14        8.59      -12.68     16.95 o 
 -12   0  14      137.67      145.62     21.79 o 
 -11   0  14       69.45       50.96     21.84 o 
 -10   0  14        1.68       25.25     13.04 o 
  -9   0  14        0.41        3.73     11.33 o 
  -8   0  14       21.25       19.24     25.95 o 
  -7   0  14       29.23       39.29     36.25 o 
  -6   0  14        0.00       12.27     28.93 o 
  -5   0  14        6.07        1.69     32.08 o 
  -4   0  14       99.74       30.62     33.32 o 
  -3   0  14      139.15      151.75     43.68 o 
  -2   0  14       70.55       40.98     35.57 o 
  -1   0  14        0.19      -21.58     21.58 o 
   0   0  14       22.92       26.42     25.89 o 
   1   0  14       38.84       33.01     11.69 o 
   2   0  14       50.91       60.11     12.36 o 
   3   0  14       32.20       -5.45     12.46 o 
   4   0  14       84.86      120.89     31.92 o 
   5   0  14      121.81      111.51     22.24 o 
   6   0  14        5.43      -18.39     18.39 o 
 -19   1  14        1.53       -6.23     20.90 o 
 -18   1  14        0.35      -14.22     19.02 o 
 -17   1  14       32.27       32.10     17.21 o 
 -16   1  14      161.64      221.27     21.85 o 
 -15   1  14       14.03       40.22     15.47 o 
 -14   1  14       27.18       21.14     15.78 o 
 -13   1  14       37.58       52.08     16.06 o 
 -12   1  14      119.80      166.96     30.74 o 
 -11   1  14       14.00       -0.76     12.77 o 
 -10   1  14       52.89       53.15     12.09 o 
  -9   1  14        0.00       -6.59      9.85 o 
  -8   1  14        5.29        4.23      8.57 o 
  -7   1  14        0.00       -9.27      9.27 o 
  -6   1  14       36.42       55.88     20.54 o 
  -5   1  14        0.32      -16.74     20.93 o 
  -4   1  14        0.05       -7.34     20.02 o 
  -3   1  14        4.12       -7.49     20.53 o 
  -2   1  14      190.10      237.62     29.68 o 
  -1   1  14        0.34       -1.43      8.61 o 
   0   1  14      134.76      122.32     15.66 o 
   1   1  14        3.24        0.73      7.54 o 
   2   1  14        0.21       -4.86      8.97 o 
   3   1  14       11.79        4.22      9.66 o 
   4   1  14       16.98        2.78     10.94 o 
   5   1  14        0.20       -4.51     12.74 o 
   6   1  14        0.00       -0.54     13.29 o 
 -19   2  14        0.33      -20.58     20.58 o 
 -18   2  14      135.25      133.18     37.47 o 
 -17   2  14       28.35       17.93     19.46 o 
 -16   2  14      107.77      104.98     22.46 o 
 -15   2  14      117.44      128.91     28.08 o 
 -14   2  14        0.11       10.63     16.59 o 
 -13   2  14        1.59        7.65     13.34 o 
 -12   2  14       66.11       77.49     19.60 o 
 -11   2  14        0.51       -0.31     12.04 o 
 -10   2  14        0.86        5.40     11.02 o 
  -9   2  14        4.31        5.16     10.39 o 
  -8   2  14       26.38       13.10      9.80 o 
  -7   2  14        3.54       -6.39     18.70 o 
  -6   2  14        0.03       -7.55      8.38 o 
  -5   2  14        0.15       -7.86      8.15 o 
  -4   2  14       55.68       58.58     10.09 o 
  -3   2  14       55.01       59.66      9.08 o 
  -2   2  14       26.79       43.03      9.12 o 
  -1   2  14        0.35        8.16      8.77 o 
   0   2  14        3.31        7.43     10.89 o 
   1   2  14      161.81      169.52     17.19 o 
   2   2  14       38.76       13.05     15.02 o 
   3   2  14        0.61       15.41      9.94 o 
   4   2  14       30.14       39.01     11.55 o 
   5   2  14       11.13       17.20     11.86 o 
   6   2  14        9.68       29.83     14.34 o 
 -18   3  14       15.80        5.99     20.86 o 
 -17   3  14       10.61       36.73     20.62 o 
 -16   3  14       59.86       41.03     20.95 o 
 -15   3  14        7.44       26.12     21.44 o 
 -14   3  14        3.71       -5.80     14.83 o 
 -13   3  14        3.53       -2.60     17.00 o 
 -12   3  14       52.74       49.31     14.82 o 
 -11   3  14        0.13        6.04     12.51 o 
 -10   3  14       69.79       46.69     13.12 o 
  -9   3  14        0.02        3.23     10.87 o 
  -8   3  14        0.04       -6.54      9.57 o 
  -7   3  14       45.01       59.69     14.79 o 
  -6   3  14       55.89       57.52     14.10 o 
  -5   3  14        0.28       -4.52     10.20 o 
  -4   3  14        8.59        5.05     10.20 o 
  -3   3  14        0.49       13.33      9.87 o 
  -2   3  14        5.13       14.86     11.23 o 
  -1   3  14        0.82       17.62     11.60 o 
   0   3  14        5.25        2.01     12.07 o 
   1   3  14       15.60       33.27     10.76 o 
   2   3  14        4.20       20.35     13.36 o 
   3   3  14        1.17       -9.85     10.05 o 
   4   3  14        6.72      -10.97     10.97 o 
   5   3  14       11.56       -4.47     11.57 o 
   6   3  14        1.02       10.44     12.78 o 
 -18   4  14        0.00        1.13     21.63 o 
 -17   4  14        0.36      -15.77     20.64 o 
 -16   4  14        0.18       -9.78     19.30 o 
 -15   4  14       72.43      105.84     19.79 o 
 -14   4  14        2.94        1.16     15.49 o 
 -13   4  14        1.61       17.34     14.67 o 
 -12   4  14        0.01        6.49     13.93 o 
 -11   4  14       23.56       23.42     13.54 o 
 -10   4  14        3.75       10.62     12.62 o 
  -9   4  14        0.11        2.57     11.43 o 
  -8   4  14       19.41       19.46     11.81 o 
  -7   4  14       11.77       10.64     10.77 o 
  -6   4  14        0.51        3.28     15.11 o 
  -5   4  14       20.29       13.23     16.44 o 
  -4   4  14        1.43        7.72     13.88 o 
  -3   4  14        4.60       -6.59     17.76 o 
  -2   4  14       17.65       14.15     13.92 o 
  -1   4  14       31.40       31.64     14.90 o 
   0   4  14       17.46       25.22     11.22 o 
   1   4  14       59.95       43.89     20.54 o 
   2   4  14       16.23       12.14     15.40 o 
   3   4  14        0.80       -3.56     11.85 o 
   4   4  14        9.56       29.62     13.76 o 
   5   4  14        0.07      -12.43     12.75 o 
 -17   5  14       21.79        5.99     21.10 o 
 -16   5  14        0.22       37.89     19.65 o 
 -15   5  14       16.55       12.45     17.52 o 
 -14   5  14        1.52        9.48     16.44 o 
 -13   5  14        8.86      -11.51     15.40 o 
 -12   5  14       19.48        5.44     15.00 o 
 -11   5  14        1.45       -3.18     13.89 o 
 -10   5  14       72.21       87.70     15.97 o 
  -9   5  14        2.92        5.89     13.15 o 
  -8   5  14        7.42        3.36     12.26 o 
  -7   5  14       15.61       15.02     10.37 o 
  -6   5  14        0.86        4.71      9.67 o 
  -5   5  14       16.74       27.09     11.33 o 
  -4   5  14        0.59      -10.16     10.80 o 
  -3   5  14       92.36       97.80     12.30 o 
  -2   5  14       18.12       42.77     11.71 o 
  -1   5  14        0.04       -2.69     16.55 o 
   0   5  14        4.91      -12.74     14.66 o 
   1   5  14        5.69        4.76     16.33 o 
   2   5  14        0.65       14.56     12.54 o 
   3   5  14       13.27       20.02     17.57 o 
   4   5  14        2.13        5.12     14.31 o 
 -16   6  14       49.77       59.65     20.39 o 
 -15   6  14       12.34       -1.47     17.82 o 
 -14   6  14       25.37       39.29     18.01 o 
 -13   6  14        2.94       -9.10     16.15 o 
 -12   6  14       20.05       20.80     16.49 o 
 -11   6  14       38.43       77.21     17.75 o 
 -10   6  14       17.23       20.60     14.89 o 
  -9   6  14       78.01      110.35     17.01 o 
  -8   6  14        1.35       -4.64     13.16 o 
  -7   6  14        4.38       -2.45     12.67 o 
  -6   6  14        4.29      -13.36     13.36 o 
  -5   6  14       25.82       41.51     13.25 o 
  -4   6  14       21.13       30.93     16.43 o 
  -3   6  14        0.39        6.72     15.89 o 
  -2   6  14        1.61       13.47     15.96 o 
  -1   6  14       19.20       24.29     16.81 o 
   0   6  14        1.30      -10.05     11.96 o 
   1   6  14       17.91       49.16     14.91 o 
   2   6  14        4.42       -6.35     12.67 o 
   3   6  14       11.69       27.77     14.60 o 
 -15   7  14        7.94        9.29     18.69 o 
 -14   7  14       17.30       72.30     19.66 o 
 -13   7  14        1.39      -15.76     15.76 o 
 -12   7  14        8.73       -3.07     16.67 o 
 -11   7  14       30.02       54.09     17.76 o 
 -10   7  14        0.24       -6.09     15.10 o 
  -9   7  14       19.45       10.05     15.33 o 
  -8   7  14        0.02       15.35     15.03 o 
  -7   7  14       12.82       11.92     14.59 o 
  -6   7  14       20.60       15.46     14.88 o 
  -5   7  14       46.79       41.52     14.42 o 
  -4   7  14        7.29      -17.78     20.34 o 
  -3   7  14       22.56       34.17     17.59 o 
  -2   7  14        9.46       10.49     17.09 o 
  -1   7  14       29.78       27.74     18.29 o 
   0   7  14        1.65        5.27     17.17 o 
   1   7  14        3.36        2.30     14.07 o 
   2   7  14        2.88        1.20     19.10 o 
 -13   8  14        0.05      -15.03     17.23 o 
 -12   8  14       85.55       85.45     20.38 o 
 -11   8  14       55.63       50.38     18.93 o 
 -10   8  14        0.01       -4.00     16.81 o 
  -9   8  14       52.50       67.71     18.53 o 
  -8   8  14        2.59        8.80     19.89 o 
  -7   8  14        3.22      -10.82     15.49 o 
  -6   8  14       11.11       -3.28     15.25 o 
  -5   8  14        2.33        3.51     15.62 o 
  -4   8  14       45.74       52.83     16.17 o 
  -3   8  14       43.38       54.06     19.45 o 
  -2   8  14        2.33        5.58     18.77 o 
  -1   8  14        1.33      -18.62     18.62 o 
   0   8  14        9.80       31.59     19.47 o 
   1   8  14       20.77       17.04     19.34 o 
 -11   9  14        4.28       17.90     18.66 o 
 -10   9  14       40.06       61.56     20.24 o 
  -9   9  14       20.35       33.49     18.70 o 
  -8   9  14       10.60        9.11     17.20 o 
  -7   9  14        1.03        0.44     16.29 o 
  -6   9  14        1.74       21.83     17.38 o 
  -5   9  14        9.94       -1.97     15.26 o 
  -4   9  14        0.55       -8.85     15.51 o 
  -3   9  14        7.41       11.01     15.67 o 
  -2   9  14        0.99      -18.03     18.03 o 
 -17   1  15       12.32       -2.18     19.43 o 
 -16   1  15        7.89       11.83     28.82 o 
 -15   1  15       63.33       88.98     20.05 o 
 -14   1  15        0.00       -0.75     16.18 o 
 -13   1  15        0.02      -14.26     14.26 o 
 -12   1  15        1.21       -8.63     12.74 o 
 -11   1  15        7.78       24.81     16.51 o 
 -10   1  15        3.19       21.75     11.67 o 
  -9   1  15        0.09       14.78      9.92 o 
  -8   1  15       11.22        6.61      8.70 o 
  -7   1  15        9.39       -0.11     15.87 o 
  -6   1  15        3.13       -3.74     17.52 o 
  -5   1  15        0.00        0.39     34.33 o 
  -4   1  15        7.18       -4.39     21.55 o 
  -3   1  15       10.45      -18.39     22.05 o 
  -2   1  15        0.48        4.80     22.37 o 
  -1   1  15       39.94       27.43     10.96 o 
   0   1  15        5.32      -13.17     13.17 o 
   1   1  15       18.11        2.60     10.58 o 
   2   1  15        1.42      -13.93     13.93 o 
   3   1  15        5.20       -0.89     14.66 o 
 -17   2  15       77.68       72.51     22.71 o 
 -16   2  15        4.80       -5.95     18.89 o 
 -15   2  15        0.47       12.22     18.07 o 
 -14   2  15       38.29       56.86     19.18 o 
 -13   2  15       32.16       24.00     14.90 o 
 -12   2  15        9.76       20.33     14.05 o 
 -11   2  15        0.18        0.29     12.50 o 
 -10   2  15        0.89      -11.26     11.47 o 
  -9   2  15        6.25        5.46     10.97 o 
  -8   2  15        3.45       13.15     10.92 o 
  -7   2  15        0.20       -1.51     15.11 o 
  -6   2  15        2.10       -5.78     11.28 o 
  -5   2  15       21.34       26.56     13.13 o 
  -4   2  15        9.99       28.20     11.37 o 
  -3   2  15        8.39       -4.28     10.91 o 
  -2   2  15        4.44       -9.62     13.35 o 
  -1   2  15        0.72       12.18     13.97 o 
   0   2  15       23.08       38.31     15.71 o 
   1   2  15        0.07        9.34     18.56 o 
   2   2  15       10.85        3.88     15.08 o 
   3   2  15       14.51        9.02     13.07 o 
 -16   3  15       31.45        8.93     20.52 o 
 -15   3  15      208.04      223.24     25.29 o 
 -14   3  15        7.81        2.50     18.39 o 
 -13   3  15        2.18       -1.85     14.76 o 
 -12   3  15        9.94       -0.47     16.65 o 
 -11   3  15       61.96       89.47     15.58 o 
 -10   3  15        0.06        1.70     12.09 o 
  -9   3  15        0.58       14.34     11.81 o 
  -8   3  15        0.40       -0.52     10.47 o 
  -7   3  15       61.93      110.11     17.72 o 
  -6   3  15        2.65       -4.77     13.20 o 
  -5   3  15       28.74       35.43     14.15 o 
  -4   3  15        7.28       18.65     13.35 o 
  -3   3  15       20.53       23.96     12.66 o 
  -2   3  15        0.02        2.23     13.14 o 
  -1   3  15       42.51       42.71     13.49 o 
   0   3  15        3.80       -1.18     12.69 o 
   1   3  15        6.10       -1.28     13.29 o 
   2   3  15        5.95       -4.58     21.42 o 
   3   3  15        0.30       18.48     15.33 o 
 -16   4  15       25.91       36.42     21.69 o 
 -15   4  15       13.42       20.81     21.55 o 
 -14   4  15       37.29       35.03     17.54 o 
 -13   4  15       14.99        4.36     15.48 o 
 -12   4  15       32.61       17.08     15.23 o 
 -11   4  15        2.85       19.72     14.11 o 
 -10   4  15        1.43       18.06     13.49 o 
  -9   4  15       38.48       62.84     14.01 o 
  -8   4  15        6.47        9.12     12.05 o 
  -7   4  15        6.95       -2.73     10.69 o 
  -6   4  15        0.00      -13.99     13.99 o 
  -5   4  15       55.89       72.62     17.69 o 
  -4   4  15        0.20      -10.60     20.14 o 
  -3   4  15       54.81       49.52     15.99 o 
  -2   4  15        4.18       28.88     14.97 o 
  -1   4  15        0.00        4.50     19.21 o 
   0   4  15       31.55       50.81     16.45 o 
   1   4  15        0.97       -0.67     15.64 o 
   2   4  15       12.83       21.31     19.63 o 
 -15   5  15       50.51       66.05     24.95 o 
 -14   5  15        2.13        6.41     19.66 o 
 -13   5  15       11.60       14.12     26.27 o 
 -12   5  15       29.18       16.18     16.31 o 
 -11   5  15      151.82      147.63     19.23 o 
 -10   5  15        5.52        7.35     14.17 o 
  -9   5  15       69.28      106.70     16.07 o 
  -8   5  15        1.70       11.54     13.17 o 
  -7   5  15        8.07       26.04     13.20 o 
  -6   5  15       12.65       17.47     12.50 o 
  -5   5  15        2.83       -6.12     11.74 o 
  -4   5  15       16.13       19.37     12.29 o 
  -3   5  15       43.94       59.76     13.87 o 
  -2   5  15       31.40       40.66     24.78 o 
  -1   5  15       15.10       13.06     16.40 o 
   0   5  15        0.03      -15.00     15.00 o 
   1   5  15        1.60      -10.42     16.20 o 
 -14   6  15       30.67       68.25     19.96 o 
 -13   6  15       29.39       32.33     17.57 o 
 -12   6  15        0.42        3.15     15.88 o 
 -11   6  15        7.68       17.45     16.02 o 
 -10   6  15        1.07      -19.86     19.86 o 
  -9   6  15       36.11       43.90     15.90 o 
  -8   6  15        0.20       -8.05     14.06 o 
  -7   6  15       53.90       63.98     15.53 o 
  -6   6  15        0.30      -12.67     12.67 o 
  -5   6  15       12.75       -2.91     13.73 o 
  -4   6  15       37.75       63.41     18.80 o 
  -3   6  15       37.53       24.00     20.51 o 
  -2   6  15        0.15        5.58     16.78 o 
  -1   6  15        0.45        5.76     16.23 o 
   0   6  15        6.92       10.31     20.52 o 
 -12   7  15        0.27       16.17     17.82 o 
 -11   7  15       41.22       40.11     17.98 o 
 -10   7  15        0.11        0.03     16.24 o 
  -9   7  15        4.94       21.03     16.55 o 
  -8   7  15        0.50       24.81     16.21 o 
  -7   7  15        0.04       19.20     15.60 o 
  -6   7  15        4.31       -9.30     14.69 o 
  -5   7  15        4.37       12.92     15.20 o 
  -4   7  15       10.91       29.09     14.81 o 
  -3   7  15       13.95       20.11     18.27 o 
  -2   7  15       33.76       24.84     18.94 o 
  -8   8  15        8.71       29.98     18.17 o 
  -7   8  15       66.40       95.72     25.86 o 
  -6   8  15       10.34       11.85     16.72 o 
  -5   8  15       27.49       44.27     22.28 o 
 -15   0  16       36.86       50.43     33.66 o 
 -14   0  16       96.26      105.93     33.88 o 
 -13   0  16       52.49       75.20     31.52 o 
 -12   0  16        9.81       55.61     28.14 o 
 -11   0  16        0.30       12.72     24.43 o 
 -10   0  16       60.19       76.64     22.31 o 
  -9   0  16       11.34       50.43     18.87 o 
  -8   0  16        7.69       15.92     28.03 o 
  -7   0  16       13.81       11.82     38.27 o 
  -6   0  16       19.08       49.42     42.44 o 
  -5   0  16       22.69       43.79     37.94 o 
  -4   0  16       15.94      -15.65     31.75 o 
  -3   0  16        4.19       36.25     37.26 o 
  -2   0  16        4.34      -31.86     31.86 o 
  -1   0  16       27.96       18.91     37.26 o 
   0   0  16        8.38       -0.36     16.89 o 
 -14   1  16      145.98      203.96     28.26 o 
 -13   1  16        1.12      -15.29     15.29 o 
 -12   1  16       24.88       22.02     15.68 o 
 -11   1  16        0.28       -3.51     12.59 o 
 -10   1  16       29.07       48.56     15.32 o 
  -9   1  16        0.38       10.39     12.95 o 
  -8   1  16       33.82       40.00     12.39 o 
  -7   1  16        9.01        5.32     15.13 o 
  -6   1  16       20.91       29.83     13.80 o 
  -5   1  16        0.12       91.81     32.07 o 
  -4   1  16        4.49      -22.63     23.71 o 
  -3   1  16        0.01      -35.80     35.80 o 
  -2   1  16       28.02       22.22     14.28 o 
  -1   1  16        0.64        1.74     15.36 o 
   0   1  16       10.82        0.53     10.85 o 
 -14   2  16        8.66       -0.35     17.35 o 
 -13   2  16       38.79       47.97     18.26 o 
 -12   2  16        0.21       11.72     14.48 o 
 -11   2  16        1.15       -8.74     13.08 o 
 -10   2  16       42.17       53.96     13.47 o 
  -9   2  16       15.51       13.71     11.48 o 
  -8   2  16       19.86       22.41     26.90 o 
  -7   2  16        2.87       -6.12     32.59 o 
  -6   2  16        1.92       15.73     16.52 o 
  -5   2  16        1.06        1.84     16.62 o 
  -4   2  16       14.22       13.42     22.15 o 
  -3   2  16        2.33        6.90     15.04 o 
  -2   2  16        1.12      -12.90     16.05 o 
  -1   2  16        4.97        3.36     15.56 o 
   0   2  16        0.32       16.25     23.85 o 
 -14   3  16        4.44       28.14     32.98 o 
 -13   3  16        4.54      -15.00     15.00 o 
 -12   3  16       19.11       11.65     14.99 o 
 -11   3  16       13.11        4.55     13.79 o 
 -10   3  16       67.19      100.78     15.62 o 
  -9   3  16        2.55        4.89     12.20 o 
  -8   3  16        2.14       16.75     11.29 o 
  -7   3  16        0.03      -14.03     17.77 o 
  -6   3  16       11.45        2.00     26.79 o 
  -5   3  16        2.93       10.18     19.30 o 
  -4   3  16       12.45       13.03     32.98 o 
  -3   3  16       13.18       27.99     19.68 o 
  -2   3  16       12.48       -0.44     18.24 o 
  -1   3  16        1.05       13.01     25.64 o 
 -13   4  16        0.01       -6.98     30.17 o 
 -12   4  16        3.04        4.33     15.36 o 
 -11   4  16       31.34       17.69     15.09 o 
 -10   4  16        0.23        8.90     13.59 o 
  -9   4  16        5.96       16.43     13.46 o 
  -8   4  16       12.46        9.30     12.84 o 
  -7   4  16        4.70       14.75     12.28 o 
  -6   4  16        9.69       -8.32     15.68 o 
  -5   4  16       16.81       26.56     16.61 o 
  -4   4  16        4.39       -4.15     20.62 o 
  -3   4  16        0.43       -5.48     19.32 o 
  -2   4  16        0.03      -14.84     18.31 o 
 -11   5  16       21.27       31.31     15.91 o 
 -10   5  16       10.46       20.56     15.73 o 
  -9   5  16        0.02       -5.02     14.59 o 
  -8   5  16        8.15       16.62     14.98 o 
  -7   5  16        1.25        3.77     15.61 o 
  -6   5  16        2.39       -2.81     13.15 o 
  -5   5  16        3.16       -3.08     13.01 o 
  -4   5  16        0.01       -4.54     17.32 o 
                                                 
